# Supplementary material for: (E)-2-(2-Nitro­prop-1-en­yl)furan
Source: Acta Crystallogr Sect E Struct Rep Online. 2009 Jul 31;65(Pt 8):o2060–1. doi: 10.1107/S1600536809030141 (PMC2977323; doi:10.1107/S1600536809030141)
Supplement: Supplementary file 1 [file e-65-o2060-sup1.cif]

##############################################################################
###                                                                        ###
###        Electronic paper (Acta Crystallographica Section E)             ###
###                                                                        ###
##############################################################################
#                                                                            #
# This CIF contains the data in a paper accepted for publication in Acta     #
# Crystallographica Section E. It conforms to the requirements of Notes      #
# for Authors for Section E, and has been peer reviewed under the auspices   #
# of the IUCr Commission on Journals.                                        #
#                                                                            #
# Full details of the Crystallographic Information File format               #
# are given in the paper "The Crystallographic Information File (CIF):       #
# a New Standard Archive File for Crystallography" by S. R. Hall, F. H.      #
# Allen and I. D. Brown [Acta Cryst. (1991), A47, 655-685].                  #
#                                                                            #
# The current version of the core CIF dictionary is obtainable from          #
# ftp://ftp.iucr.org/pub/cif_core.dic. The current version number is 2.4.    #
#                                                                            #
# Software is freely available for graphical display of the structure(s) in  #
# this CIF.  For information consult the CIF home page http://www.iucr.org/  #
# cif/home.html                                                              #
#                                                                            #
# This file may be used for bona fide research purposes within the           #
# scientific community so long as proper attribution is given to the journal # 
# article from which it was obtained.                                        #
#                                                                            #
##############################################################################
                                             
data_global
_audit_creation_method     'form.cif (version 2.0)'
_journal_data_validation_number     ?
_journal_date_recd_electronic     2009-07-25
_journal_date_accepted     2009-07-29
_journal_name_full     'Acta Crystallographica, Section E'
_journal_year     2009
_journal_volume     65
_journal_issue      8
_journal_page_first     o2060
_journal_page_last     o2061
_journal_paper_category     QO
_journal_coeditor_code     KP2230
_publ_contact_author_name     'Pedro Valerga'
_publ_contact_author_address
;
Departamento de Ciencia de los Materiales e Ingenieria Metalurgica,
Facultad de Ciencias,
Campus Universitario del Rio San Pedro,
Puerto Real 11510
SPAIN
;
_publ_contact_author_email     'pedro.valerga@uca.es'
_publ_contact_author_fax     '34 956 016288'
_publ_contact_author_phone     '34 956 016340'
_publ_section_title
;
(<i>E</i>)-2-(2-Nitroprop-1-enyl)furan
;
loop_
    _publ_author_name
    _publ_author_address
    'Valerga, Pedro'
;
Departamento de Ciencia de los Materiales e Ingenier\'ia Metal\'urgica,
Facultad de Ciencias, Campus Universitario del R\'io San Pedro,
Puerto Real 11510, Spain
;
    'Puerta, M. Carmen'
;
Departamento de Ciencia de los Materiales e Ingenier\'ia Metal\'urgica,
Facultad de Ciencias, Campus Universitario del R\'io San Pedro,
Puerto Real 11510, Spain
;
    'Rodr\'iguez Negr\'in, Zenaida'
;
Centro de Bioactivos Qu\'imicos, Universidad Central Marta Abreu de Las
Villas, Cuba
;
    'Casta\~nedo Cancio, Nilo'
;
Centro de Bioactivos Qu\'imicos, Universidad Central Marta Abreu de Las
Villas, Cuba
;
    'Palma Lovillo, Miguel'
;
Departamento de Qu\'imica Anal\'itica, Facultad de Ciencias,
Campus Universitario del R\'io San Pedro, Puerto Real 11510, Spain
;
data_I
_chemical_name_systematic
;
(<i>E</i>)-2-(2-Nitroprop-1-enyl)furan
;
_chemical_name_common     '<i>E</i>-2-(2-Nitro-propen-1-yl)-furan'
_chemical_formula_moiety     'C7 H7 N O3'
_chemical_formula_sum     'C7 H7 N O3'
_chemical_formula_structural     ?
_chemical_formula_analytical     ?
_chemical_formula_iupac     'C7 H7 N O3'
_chemical_formula_weight     153.14
_chemical_melting_point     ?
_symmetry_cell_setting     monoclinic
_symmetry_space_group_name_H-M     'P 21/n'
_symmetry_space_group_name_Hall     '-P 2yn'
loop_
    _symmetry_equiv_pos_as_xyz
    'x, y, z'
    '-x+1/2, y+1/2, -z+1/2'
    '-x, -y, -z'
    'x-1/2, -y-1/2, z-1/2'
_cell_length_a     7.1061(14)
_cell_length_b     9.4394(19)
_cell_length_c     10.743(2)
_cell_angle_alpha     90.00
_cell_angle_beta     101.86(3)
_cell_angle_gamma     90.00
_cell_volume     705.2(3)
_cell_formula_units_Z     4
_cell_measurement_reflns_used     2619
_cell_measurement_theta_min     2.900
_cell_measurement_theta_max     27.625
_cell_measurement_temperature     100(2)
_exptl_crystal_description     irregular
_exptl_crystal_colour     yellow
_exptl_crystal_size_max     0.45
_exptl_crystal_size_mid     0.30
_exptl_crystal_size_min     0.18
_exptl_crystal_density_diffrn     1.442
_exptl_crystal_density_meas     ?
_exptl_crystal_density_method     'not measured'
_exptl_crystal_F_000     320
_exptl_absorpt_coefficient_mu     0.115
_exptl_absorpt_correction_type     multi-scan
_exptl_absorpt_process_details     '(SADABS; Sheldrick, 2004)'
_exptl_absorpt_correction_T_min     0.898
_exptl_absorpt_correction_T_max     1.000
_exptl_special_details
;
Refinement of F^2^ against unique set of reflections. The weighted
<i>R</i>-factor <i>wR</i> and goodness of fit S are based on F^2^,
conventional <i>R</i>-factors <i>R</i> are based on F, with F set to zero for
negative F^2^. The threshold expression of F^2^ > 2sigma(F^2^) is used only
for calculating <i>R</i>-factors(gt) <i>etc</i>. and is not relevant to the
choice of reflections for refinement. <i>R</i>-factors based on F^2^ are
statistically about twice as large as those based on F, and R-- factors based
on ALL data will be even larger.
;
_diffrn_ambient_temperature     100(2)
_diffrn_radiation_type     MoK\a
_diffrn_radiation_wavelength     0.71073
_diffrn_radiation_source     'fine-focus sealed tube'
_diffrn_radiation_monochromator     graphite
_diffrn_measurement_device_type     'Bruker SMART APEX'
_diffrn_measurement_method     '1700 \w scan frames, 0.3\%, 10s'
_diffrn_detector_area_resol_mean     ?
_diffrn_reflns_number     5648
_diffrn_reflns_av_R_equivalents     0.0320
_diffrn_reflns_av_sigmaI/netI     0.0282
_diffrn_reflns_theta_min     2.90
_diffrn_reflns_theta_max     27.62
_diffrn_reflns_theta_full     27.62
_diffrn_measured_fraction_theta_max     0.984
_diffrn_measured_fraction_theta_full     0.984
_diffrn_reflns_limit_h_min     -9
_diffrn_reflns_limit_h_max     8
_diffrn_reflns_limit_k_min     -12
_diffrn_reflns_limit_k_max     12
_diffrn_reflns_limit_l_min     -13
_diffrn_reflns_limit_l_max     13
_diffrn_reflns_reduction_process     ?
_diffrn_standards_number     0
_diffrn_standards_interval_count     ?
_diffrn_standards_interval_time     ?
_diffrn_standards_decay_%     0.0093
_refine_special_details
;
Refinement of <i>F</i>^2^ against unique set of reflections. The weighted
<i>R</i>-factor <i>wR</i> and goodness of fit <i>S</i> are based on
<i>F</i>^2^, conventional <i>R</i>-factors <i>R</i> are based on <i>F</i>,
with <i>F</i> set to zero for negative <i>F</i>^2^. The threshold expression
of <i>F</i>^2^ > \s(<i>F</i>^2^) is used only for calculating
<i>R</i>-factors(gt) <i>etc</i>. and is not relevant to the choice of
reflections for refinement. <i>R</i>-factors based on <i>F</i>^2^ are
statistically about twice as large as those based on <i>F</i>, and <i>R</i>-
factors based on ALL data will be even larger.
;
_reflns_number_total     1620
_reflns_number_gt     1497
_reflns_threshold_expression     I>2\s(I)
_refine_ls_structure_factor_coef     Fsqd
_refine_ls_matrix_type     full
_refine_ls_R_factor_all     0.0527
_refine_ls_R_factor_gt     0.0490
_refine_ls_wR_factor_gt     0.1269
_refine_ls_wR_factor_ref     0.1301
_refine_ls_goodness_of_fit_ref     1.068
_refine_ls_restrained_S_all     1.068
_refine_ls_number_reflns     1620
_refine_ls_number_parameters     102
_refine_ls_number_restraints     0
_refine_ls_number_constraints     0
_refine_ls_hydrogen_treatment     constr
_refine_ls_weighting_scheme     calc
_refine_ls_weighting_details
          'calc w=1/[\s^2^(Fo^2^)+(0.069P)^2^+0.2975P] where P=(Fo^2^+2Fc^2^)/3'
_refine_ls_shift/su_max     0.000
_refine_ls_shift/su_mean     0.000
_refine_diff_density_max     0.294
_refine_diff_density_min     -0.336
_refine_ls_extinction_method     SHELXL
_refine_ls_extinction_coef     0.012(3)
_refine_ls_extinction_expression
                                    Fc^*^=kFc[1+0.001xFc^2^\l^3^/sin(2\q)]^-1/4^
loop_
    _atom_type_symbol
    _atom_type_description
    _atom_type_scat_dispersion_real
    _atom_type_scat_dispersion_imag
    _atom_type_scat_source
    C C 0.0033 0.0016 'International Tables Vol C Tables 4.2.6.8 and 6.1.1.4'
    H H 0.0000 0.0000 'International Tables Vol C Tables 4.2.6.8 and 6.1.1.4'
    N N 0.0061 0.0033 'International Tables Vol C Tables 4.2.6.8 and 6.1.1.4'
    O O 0.0106 0.0060 'International Tables Vol C Tables 4.2.6.8 and 6.1.1.4'
_computing_data_collection     'SMART (Bruker, 2001)'
_computing_cell_refinement     'SAINT (Bruker, 2001)'
_computing_data_reduction     'SAINT (Bruker, 2001)'
_computing_structure_solution     'SHELXTL (Sheldrick, 2008)'
_computing_structure_refinement     'SHELXTL (Sheldrick, 2008)'
_computing_molecular_graphics     'ORTEP-3 (Farrugia, 1997)'
_computing_publication_material     'SHELXTL (Sheldrick, 2008)'
loop_
    _atom_site_type_symbol
    _atom_site_label
    _atom_site_fract_x
    _atom_site_fract_y
    _atom_site_fract_z
    _atom_site_U_iso_or_equiv
    _atom_site_adp_type
    _atom_site_calc_flag
    _atom_site_refinement_flags
    _atom_site_occupancy
    _atom_site_disorder_assembly
    _atom_site_disorder_group
    O O1 0.08533(15) 0.64923(11) 0.35499(10) 0.0257(3) Uani d . 1 . .
    O O2 0.22698(17) 0.12565(12) 0.41245(11) 0.0328(3) Uani d . 1 . .
    O O3 -0.00888(16) 0.10699(11) 0.25033(11) 0.0311(3) Uani d . 1 . .
    N N1 0.09873(17) 0.17838(13) 0.33088(11) 0.0227(3) Uani d . 1 . .
    C C1 0.19682(19) 0.55649(15) 0.43728(13) 0.0200(3) Uani d . 1 . .
    C C2 0.31539(19) 0.62992(15) 0.53073(13) 0.0211(3) Uani d . 1 . .
    H H2 0.4068 0.5911 0.5993 0.025 Uiso calc R 1 . .
    C C3 0.2760(2) 0.77609(16) 0.50590(15) 0.0272(4) Uani d . 1 . .
    H H3 0.3360 0.8539 0.5545 0.033 Uiso calc R 1 . .
    C C4 0.1374(2) 0.78256(15) 0.40026(16) 0.0278(4) Uani d . 1 . .
    H H4 0.0828 0.8679 0.3620 0.033 Uiso calc R 1 . .
    C C5 0.18569(19) 0.40627(15) 0.41909(12) 0.0194(3) Uani d . 1 . .
    H H5 0.2709 0.3514 0.4802 0.023 Uiso calc R 1 . .
    C C6 0.07004(19) 0.33308(14) 0.32658(12) 0.0197(3) Uani d . 1 . .
    C C7 -0.0833(2) 0.38425(16) 0.22071(14) 0.0266(3) Uani d . 1 . .
    H H7A -0.1245 0.4791 0.2409 0.040 Uiso calc R 1 . .
    H H7B -0.1932 0.3193 0.2092 0.040 Uiso calc R 1 . .
    H H7C -0.0336 0.3881 0.1422 0.040 Uiso calc R 1 . .
loop_
    _atom_site_aniso_label
    _atom_site_aniso_U_11
    _atom_site_aniso_U_22
    _atom_site_aniso_U_33
    _atom_site_aniso_U_12
    _atom_site_aniso_U_13
    _atom_site_aniso_U_23
    O1 0.0287(6) 0.0186(5) 0.0277(5) 0.0010(4) 0.0008(4) 0.0023(4)
    O2 0.0399(7) 0.0183(5) 0.0339(6) 0.0058(5) -0.0073(5) 0.0003(4)
    O3 0.0372(7) 0.0217(6) 0.0304(6) -0.0050(4) -0.0023(5) -0.0073(4)
    N1 0.0263(6) 0.0186(6) 0.0223(6) -0.0007(5) 0.0028(5) -0.0024(5)
    C1 0.0210(7) 0.0172(7) 0.0222(7) 0.0015(5) 0.0051(5) 0.0019(5)
    C2 0.0197(7) 0.0216(7) 0.0217(7) -0.0002(5) 0.0038(5) -0.0009(5)
    C3 0.0296(8) 0.0210(7) 0.0324(8) -0.0057(6) 0.0100(6) -0.0069(6)
    C4 0.0321(8) 0.0145(7) 0.0383(8) 0.0012(6) 0.0105(6) 0.0031(6)
    C5 0.0199(7) 0.0173(7) 0.0206(6) 0.0013(5) 0.0034(5) 0.0010(5)
    C6 0.0217(7) 0.0164(6) 0.0211(7) 0.0014(5) 0.0047(5) 0.0005(5)
    C7 0.0292(8) 0.0254(7) 0.0224(7) 0.0037(6) -0.0014(6) -0.0020(6)
_geom_special_details
;
All e.s.d.'s (except the e.s.d. in the dihedral angle between two l.s. planes)
are estimated using the full covariance matrix. The cell e.s.d.'s are taken
into account individually in the estimation of e.s.d.'s in distances, angles
and torsion angles; correlations between e.s.d.'s in cell parameters are only
used when they are defined by crystal symmetry. An approximate (isotropic)
treatment of cell e.s.d.'s is used for estimating e.s.d.'s involving l.s.
planes.
;
loop_
    _geom_bond_atom_site_label_1
    _geom_bond_atom_site_label_2
    _geom_bond_site_symmetry_2
    _geom_bond_distance
    _geom_bond_publ_flag
    O1 C4 . 1.3724(18) ?
    O1 C1 . 1.3739(17) ?
    O2 N1 . 1.2320(16) ?
    O3 N1 . 1.2311(16) ?
    N1 C6 . 1.4739(18) ?
    C1 C2 . 1.3602(19) ?
    C1 C5 . 1.431(2) ?
    C2 C3 . 1.422(2) ?
    C2 H2 . 0.9500 ?
    C3 C4 . 1.342(2) ?
    C3 H3 . 0.9500 ?
    C4 H4 . 0.9500 ?
    C5 C6 . 1.3434(19) ?
    C5 H5 . 0.9500 ?
    C6 C7 . 1.4850(19) ?
    C7 H7A . 0.9800 ?
    C7 H7B . 0.9800 ?
    C7 H7C . 0.9800 ?
loop_
    _geom_angle_atom_site_label_1
    _geom_angle_atom_site_label_2
    _geom_angle_atom_site_label_3
    _geom_angle_site_symmetry_1
    _geom_angle_site_symmetry_3
    _geom_angle
    _geom_angle_publ_flag
    C4 O1 C1 . . 106.17(12) ?
    O3 N1 O2 . . 122.73(12) ?
    O3 N1 C6 . . 117.28(11) ?
    O2 N1 C6 . . 119.99(11) ?
    C2 C1 O1 . . 109.76(13) ?
    C2 C1 C5 . . 127.88(13) ?
    O1 C1 C5 . . 122.34(12) ?
    C1 C2 C3 . . 106.73(13) ?
    C1 C2 H2 . . 126.6 ?
    C3 C2 H2 . . 126.6 ?
    C4 C3 C2 . . 106.53(13) ?
    C4 C3 H3 . . 126.7 ?
    C2 C3 H3 . . 126.7 ?
    C3 C4 O1 . . 110.81(13) ?
    C3 C4 H4 . . 124.6 ?
    O1 C4 H4 . . 124.6 ?
    C6 C5 C1 . . 128.22(13) ?
    C6 C5 H5 . . 115.9 ?
    C1 C5 H5 . . 115.9 ?
    C5 C6 N1 . . 115.26(12) ?
    C5 C6 C7 . . 129.82(13) ?
    N1 C6 C7 . . 114.92(12) ?
    C6 C7 H7A . . 109.5 ?
    C6 C7 H7B . . 109.5 ?
    H7A C7 H7B . . 109.5 ?
    C6 C7 H7C . . 109.5 ?
    H7A C7 H7C . . 109.5 ?
    H7B C7 H7C . . 109.5 ?
loop_
    _geom_torsion_atom_site_label_1
    _geom_torsion_atom_site_label_2
    _geom_torsion_atom_site_label_3
    _geom_torsion_atom_site_label_4
    _geom_torsion_site_symmetry_1
    _geom_torsion_site_symmetry_2
    _geom_torsion_site_symmetry_3
    _geom_torsion_site_symmetry_4
    _geom_torsion
    _geom_torsion_publ_flag
    C4 O1 C1 C2 . . . . -0.25(15) ?
    C4 O1 C1 C5 . . . . -178.62(12) ?
    O1 C1 C2 C3 . . . . 0.10(15) ?
    C5 C1 C2 C3 . . . . 178.36(13) ?
    C1 C2 C3 C4 . . . . 0.08(16) ?
    C2 C3 C4 O1 . . . . -0.24(17) ?
    C1 O1 C4 C3 . . . . 0.31(16) ?
    C2 C1 C5 C6 . . . . -179.46(13) ?
    O1 C1 C5 C6 . . . . -1.4(2) ?
    C1 C5 C6 N1 . . . . 177.53(12) ?
    C1 C5 C6 C7 . . . . -2.8(2) ?
    O3 N1 C6 C5 . . . . 177.57(12) ?
    O2 N1 C6 C5 . . . . -2.79(19) ?
    O3 N1 C6 C7 . . . . -2.15(18) ?
    O2 N1 C6 C7 . . . . 177.49(12) ?
loop_
    _geom_hbond_atom_site_label_D
    _geom_hbond_atom_site_label_H
    _geom_hbond_atom_site_label_A
    _geom_hbond_site_symmetry_A
    _geom_hbond_distance_DH
    _geom_hbond_distance_HA
    _geom_hbond_distance_DA
    _geom_hbond_angle_DHA
    C2 H2 O3 4_666 0.95 2.47 3.3037(19) 146.9
    C5 H5 O3 4_666 0.95 3.03 3.770(2) 136.2
    C4 H4 O2 1_565 0.95 2.65 3.2980(19) 125.7
    C4 H4 O3 1_565 0.95 2.58 3.516(2) 170.3
    C7 H7C O2 4_565 0.98 2.70 3.310(2) 120.9
