# Supplementary material for: (E)-2-(2-Nitro­prop-1-en­yl)furan
Source: Acta Crystallogr Sect E Struct Rep Online. 2009 Jul 31;65(Pt 8):o2060–1. doi: 10.1107/S1600536809030141 (PMC2977323; doi:10.1107/S1600536809030141)
Supplement: Supplementary file 2 [file e-65-o2060-Isup2.hkl]

# 
# h,k,l, Fc-squared, Fo-squared, sigma(Fo-squared) and status flag 
# 
data_I
_shelx_title ' pv0920 in P2(1)/n' 
_shelx_refln_list_code          4 
_shelx_F_calc_maximum      198.87 
_exptl_crystal_F_000       320.00 
_reflns_d_resolution_high  0.7664 
 
loop_ 
 _symmetry_equiv_pos_as_xyz 
 'x, y, z' 
 '-x+1/2, y+1/2, -z+1/2' 
 '-x, -y, -z' 
 'x-1/2, -y-1/2, z-1/2' 
 
_cell_length_a     7.1061 
_cell_length_b     9.4394 
_cell_length_c    10.7431 
_cell_angle_alpha  90.000 
_cell_angle_beta  101.864 
_cell_angle_gamma  90.000 
 
_shelx_F_squared_multiplier     1.000 
 
loop_ 
 _refln_index_h 
 _refln_index_k 
 _refln_index_l 
 _refln_F_squared_calc 
 _refln_F_squared_meas 
 _refln_F_squared_sigma 
 _refln_observed_status 
   2   0   0      301.00      328.87     10.48 o 
   4   0   0        0.00        0.47      0.27 o 
   6   0   0      100.26       88.36      4.75 o 
   8   0   0       86.80       93.21      5.54 o 
   1   1   0      104.40       91.93      1.74 o 
   2   1   0       19.30       20.12      0.98 o 
   3   1   0      278.73      262.42      3.92 o 
   4   1   0      341.67      335.94      7.05 o 
   5   1   0       91.72       92.34      2.64 o 
   6   1   0      132.79      136.05      4.53 o 
   7   1   0      123.00      123.18      4.46 o 
   8   1   0       28.42       28.31      1.89 o 
   9   1   0       16.18       17.87      1.75 o 
   0   2   0     1571.81     1746.71     41.76 o 
   1   2   0     2421.29     2636.03     38.96 o 
   2   2   0        0.02        0.14      0.11 o 
   3   2   0       88.25       60.28      1.31 o 
   4   2   0      126.22      126.74      2.51 o 
   5   2   0       45.57       41.72      1.52 o 
   6   2   0      136.48      143.03      4.72 o 
   7   2   0       70.52       71.57      3.11 o 
   8   2   0       18.26       20.94      1.62 o 
   1   3   0        2.25        2.84      0.31 o 
   2   3   0        0.29        0.34      0.33 o 
   3   3   0      222.62      241.45      3.85 o 
   4   3   0      434.18      454.89      7.34 o 
   5   3   0      247.70      267.72      5.58 o 
   6   3   0       11.09       10.49      1.06 o 
   7   3   0       68.71       67.75      2.97 o 
   8   3   0       39.94       47.43      2.52 o 
   0   4   0     7230.11     8300.45    177.12 o 
   1   4   0       73.13       91.60      1.92 o 
   2   4   0      159.51      162.13      3.07 o 
   3   4   0      120.25      111.89      3.17 o 
   4   4   0       44.72       44.99      1.63 o 
   5   4   0        4.95        5.06      0.57 o 
   6   4   0       22.81       20.36      1.28 o 
   7   4   0        8.43        7.84      0.94 o 
   8   4   0       57.91       58.92      2.86 o 
   1   5   0        0.90        0.57      0.30 o 
   2   5   0       94.58       96.57      5.25 o 
   3   5   0      241.11      249.37      4.11 o 
   4   5   0      204.20      211.57      4.18 o 
   5   5   0      266.27      269.11      5.25 o 
   6   5   0       11.12        9.65      1.03 o 
   7   5   0        0.51        0.86      1.25 o 
   8   5   0        0.61        1.76      0.64 o 
   0   6   0        3.04        5.09      1.20 o 
   1   6   0      624.95      642.02     17.64 o 
   2   6   0      146.01      175.14      4.25 o 
   3   6   0        2.01        1.96      0.36 o 
   4   6   0      185.20      186.58      4.63 o 
   5   6   0       20.96       18.25      1.29 o 
   6   6   0      236.61      236.03      5.88 o 
   7   6   0       34.98       38.22      2.33 o 
   1   7   0      127.20      127.45      4.45 o 
   2   7   0        9.35        6.64      0.63 o 
   3   7   0      110.21      105.20      3.07 o 
   4   7   0      659.48      667.58     13.01 o 
   5   7   0      506.12      513.51     10.64 o 
   6   7   0       68.99       66.22      3.10 o 
   7   7   0       24.31       22.19      1.67 o 
   0   8   0      190.43      202.28      7.26 o 
   1   8   0      409.48      397.13     11.38 o 
   2   8   0        9.42        8.35      0.99 o 
   3   8   0        2.65        2.39      0.49 o 
   4   8   0       63.14       58.08      3.53 o 
   5   8   0       18.70       16.63      1.82 o 
   6   8   0        0.89        1.49      0.47 o 
   1   9   0      138.11      128.29      3.90 o 
   2   9   0       42.14       35.17      1.81 o 
   3   9   0        0.05        0.39      0.64 o 
   4   9   0       82.36       76.75      3.66 o 
   5   9   0       38.16       35.84      2.59 o 
   6   9   0        6.11        4.61      0.93 o 
   0  10   0        0.77        1.25      0.64 o 
   1  10   0        4.36        3.14      0.64 o 
   2  10   0        9.80        5.14      0.76 o 
   3  10   0        4.79        3.79      0.90 o 
   4  10   0        6.12        7.54      1.24 o 
   5  10   0       15.23       15.42      1.82 o 
   1  11   0        6.87        5.13      0.77 o 
   2  11   0        2.88        2.68      0.48 o 
   3  11   0       30.25       30.52      2.61 o 
   4  11   0       79.47       81.80      4.00 o 
   0  12   0       36.29       32.32      2.67 o 
   1  12   0        1.70        5.60      0.91 o 
   2  12   0       66.14       72.28      6.68 o 
  -9   0   1       28.96       31.28      2.91 o 
  -7   0   1        0.44        0.23      0.61 o 
  -5   0   1       98.36       89.85      3.09 o 
  -3   0   1      974.19      876.99     16.68 o 
  -1   0   1       77.35       74.63      3.78 o 
   1   0   1     8385.83     8755.98    197.34 o 
   3   0   1        5.40        4.11      0.42 o 
   5   0   1       14.32       15.40      1.79 o 
   7   0   1       91.35       89.99      5.18 o 
  -9   1   1        0.68        2.00      1.04 o 
  -8   1   1      162.13      168.94      5.80 o 
  -7   1   1       37.09       39.56      3.69 o 
  -6   1   1        2.75        5.05      0.85 o 
  -5   1   1       85.80       75.48      2.38 o 
  -4   1   1       17.11       11.96      0.57 o 
  -3   1   1      155.15      171.44      3.56 o 
  -2   1   1       86.83       99.91      2.14 o 
  -1   1   1      238.21      239.33      3.79 o 
   0   1   1      917.30     1026.97     15.24 o 
   1   1   1     3198.25     3287.25     53.17 o 
   2   1   1       30.89       27.67      0.84 o 
   3   1   1      199.60      150.94      3.50 o 
   4   1   1       44.47       42.33      1.82 o 
   5   1   1       17.04       17.18      1.28 o 
   6   1   1      177.05      178.30      5.58 o 
   7   1   1        6.06        7.65      1.05 o 
   8   1   1       61.18       62.55      4.38 o 
  -9   2   1        2.31        2.08      0.79 o 
  -8   2   1        0.00        0.09      0.64 o 
  -7   2   1      133.83      143.81      4.95 o 
  -6   2   1        2.19        1.34      0.50 o 
  -5   2   1      432.01      454.74      8.65 o 
  -4   2   1      385.56      389.51      6.39 o 
  -3   2   1      288.99      263.20      4.45 o 
  -2   2   1       79.67       63.80      1.96 o 
  -1   2   1        0.76       -0.33      0.33 o 
   0   2   1      575.30      652.57     15.53 o 
   1   2   1      686.54      657.96     16.14 o 
   2   2   1      129.77      150.99      2.58 o 
   3   2   1     1073.61     1155.69     19.39 o 
   4   2   1       64.50       57.16      1.69 o 
   5   2   1      240.77      251.22      5.22 o 
   6   2   1        0.12        0.39      0.44 o 
   7   2   1        0.62        0.92      0.74 o 
   8   2   1      219.65      250.60      7.87 o 
  -8   3   1       75.02       75.94      3.33 o 
  -7   3   1        0.02        0.39      0.68 o 
  -6   3   1        8.40        7.28      0.87 o 
  -5   3   1      124.65      123.86      3.13 o 
  -4   3   1      266.02      256.34      4.49 o 
  -3   3   1       25.62       25.20      0.82 o 
  -2   3   1      470.40      470.56      8.71 o 
  -1   3   1     2549.81     3076.21     58.05 o 
   0   3   1      183.16      181.84      3.43 o 
   1   3   1       43.85       46.68      1.40 o 
   2   3   1      258.64      269.98      4.12 o 
   3   3   1      422.30      391.69      6.26 o 
   4   3   1       13.10       11.44      0.77 o 
   5   3   1       22.06       22.15      1.09 o 
   6   3   1       40.20       33.66      1.75 o 
   7   3   1       40.31       41.58      2.21 o 
   8   3   1       17.91       19.35      1.66 o 
  -8   4   1        8.33       12.81      1.98 o 
  -7   4   1       36.19       35.47      1.79 o 
  -6   4   1       63.34       63.22      2.12 o 
  -5   4   1       12.06        9.53      0.76 o 
  -4   4   1       29.25       28.02      0.88 o 
  -3   4   1       14.78       22.38      0.81 o 
  -2   4   1        3.47        0.96      0.24 o 
  -1   4   1       35.13       28.76      1.16 o 
   0   4   1        3.03        1.25      0.22 o 
   1   4   1      314.38      300.24      5.20 o 
   2   4   1       17.79       14.12      0.91 o 
   3   4   1        9.51        5.01      0.35 o 
   4   4   1      231.82      234.51      4.49 o 
   5   4   1       25.85       25.68      1.23 o 
   6   4   1       37.71       34.65      1.74 o 
   7   4   1      119.89      121.18      4.40 o 
   8   4   1        9.72       12.34      1.33 o 
  -8   5   1       24.62       28.34      2.60 o 
  -7   5   1       31.62       27.96      1.88 o 
  -6   5   1       74.89       76.97      2.88 o 
  -5   5   1       41.07       38.49      1.74 o 
  -4   5   1        0.33        0.66      0.22 o 
  -3   5   1      184.16      189.58      3.67 o 
  -2   5   1      324.34      380.59      8.93 o 
  -1   5   1      872.13     1018.50     23.01 o 
   0   5   1      475.05      627.28     11.97 o 
   1   5   1       55.45       64.39      1.37 o 
   2   5   1        5.65        7.51      0.44 o 
   3   5   1      102.18       95.56      1.95 o 
   4   5   1      143.10      135.06      3.00 o 
   5   5   1       22.93       20.94      1.05 o 
   6   5   1       11.76       10.37      0.90 o 
   7   5   1        0.69        1.20      0.49 o 
   8   5   1        0.15        0.78      0.87 o 
  -8   6   1       46.10       49.06      2.95 o 
  -7   6   1        4.44        3.99      0.71 o 
  -6   6   1       24.33       20.92      1.43 o 
  -5   6   1      459.07      466.73     13.33 o 
  -4   6   1      292.77      278.27      6.29 o 
  -3   6   1      161.44      163.09      4.08 o 
  -2   6   1        0.61        1.23      0.59 o 
  -1   6   1        1.72        2.26      0.55 o 
   0   6   1      117.25      113.04      3.43 o 
   1   6   1      206.00      216.63      4.14 o 
   2   6   1       41.30       36.21      1.34 o 
   3   6   1      852.22      886.97     14.24 o 
   4   6   1        1.89        1.52      0.40 o 
   5   6   1        5.24        5.63      0.73 o 
   6   6   1      111.43      108.58      3.39 o 
   7   6   1       85.37       91.24      3.75 o 
  -7   7   1       18.43       15.93      1.55 o 
  -6   7   1        0.37        2.16      0.66 o 
  -5   7   1      112.51      118.85      3.63 o 
  -4   7   1      203.92      196.39      4.96 o 
  -3   7   1        8.26        6.79      0.83 o 
  -2   7   1        5.11        4.66      0.71 o 
  -1   7   1      152.58      139.97      6.35 o 
   0   7   1       78.61       76.98      2.56 o 
   1   7   1        3.53        7.54      0.91 o 
   2   7   1      144.08      130.08      3.61 o 
   3   7   1      161.50      165.81      3.80 o 
   4   7   1        1.92        2.76      0.52 o 
   5   7   1      111.03       98.69      3.16 o 
   6   7   1       21.63       21.66      1.40 o 
   7   7   1        0.66        1.08      0.83 o 
  -6   8   1       49.36       51.85      4.24 o 
  -5   8   1        5.97        5.47      0.74 o 
  -4   8   1      120.37      123.85      7.87 o 
  -3   8   1      337.37      335.35      9.68 o 
  -2   8   1       20.05       16.82      1.23 o 
  -1   8   1        3.41        3.80      0.63 o 
   0   8   1       50.02       42.29      2.89 o 
   1   8   1      108.99       97.04      3.11 o 
   2   8   1      275.21      270.10      6.34 o 
   3   8   1       17.49       16.31      1.71 o 
   4   8   1       86.55       78.00      3.54 o 
   5   8   1       22.21       15.97      1.77 o 
   6   8   1        0.00        1.03      0.61 o 
  -6   9   1       34.95       35.01      2.76 o 
  -5   9   1       19.32       17.19      1.85 o 
  -4   9   1        0.31        1.61      0.80 o 
  -3   9   1       18.90       21.96      1.42 o 
  -2   9   1      223.21      204.04      5.33 o 
  -1   9   1      141.69      103.42      4.22 o 
   0   9   1      266.98      237.42      7.30 o 
   1   9   1        8.13        7.81      0.93 o 
   2   9   1        3.54        1.72      0.45 o 
   3   9   1       24.91       25.58      2.45 o 
   4   9   1       42.81       45.90      2.67 o 
   5   9   1        3.11        4.57      1.43 o 
   6   9   1        9.17        8.34      2.00 o 
  -5  10   1       73.00       63.32      3.35 o 
  -4  10   1       74.58       73.32      3.64 o 
  -3  10   1        9.48       10.21      1.45 o 
  -2  10   1       21.83       20.01      1.41 o 
  -1  10   1        0.28        0.72      0.46 o 
   0  10   1        1.25        2.51      0.75 o 
   1  10   1       19.17       18.96      1.54 o 
   2  10   1       13.47       18.13      1.46 o 
   3  10   1       92.95       90.67      5.43 o 
   4  10   1       68.07       64.32      5.20 o 
   5  10   1        5.15        5.79      1.34 o 
  -4  11   1       37.54       40.23      2.67 o 
  -3  11   1        0.01        1.58      0.66 o 
  -2  11   1       19.25       19.15      1.58 o 
  -1  11   1       60.06       54.86      2.42 o 
   0  11   1       15.88       13.92      1.33 o 
   1  11   1       10.15        9.23      1.42 o 
   2  11   1       38.29       35.87      2.57 o 
   3  11   1       20.61       23.40      2.12 o 
  -2  12   1        0.64        3.45      0.89 o 
  -1  12   1        1.29        2.12      0.48 o 
   0  12   1        0.00        1.60      0.60 o 
   1  12   1       19.32       23.84      1.95 o 
  -8   0   2       21.42       23.08      2.36 o 
  -6   0   2        6.04        7.79      1.45 o 
  -4   0   2       55.98       51.77      2.31 o 
  -2   0   2    39550.11    30397.47    965.54 o 
   0   0   2       12.14       15.40      0.84 o 
   2   0   2       22.58        7.03      0.42 o 
   4   0   2      101.06       85.51      4.16 o 
   6   0   2      249.64      263.98     10.80 o 
   8   0   2      213.09      246.30     11.18 o 
  -9   1   2       83.57       94.85      4.03 o 
  -8   1   2       34.14       38.28      2.20 o 
  -7   1   2        0.01        0.02      0.66 o 
  -6   1   2       62.06       63.33      2.73 o 
  -5   1   2      165.48      154.68      2.88 o 
  -4   1   2        0.49        1.10      0.26 o 
  -3   1   2        5.65        7.20      0.50 o 
  -2   1   2       22.09       18.00      0.73 o 
  -1   1   2       36.34       32.20      0.65 o 
   0   1   2      210.82      219.75      2.95 o 
   1   1   2      149.62      150.26      2.87 o 
   2   1   2      851.29      926.29     15.43 o 
   3   1   2      519.70      549.23      9.60 o 
   4   1   2      456.01      471.56      9.45 o 
   5   1   2      162.13      151.69      4.77 o 
   6   1   2      130.65      143.30      5.29 o 
   7   1   2      104.46      101.72      4.03 o 
   8   1   2        0.75        1.57      0.87 o 
  -9   2   2       33.71       41.22      2.40 o 
  -8   2   2       38.37       38.59      2.21 o 
  -7   2   2        0.59        0.09      0.79 o 
  -6   2   2       70.59       72.23      2.53 o 
  -5   2   2       17.48       16.75      0.75 o 
  -4   2   2       29.04       28.69      0.96 o 
  -3   2   2      583.47      609.99      9.55 o 
  -2   2   2      777.74      840.00     13.01 o 
  -1   2   2      749.60      845.81     10.75 o 
   0   2   2       26.96       32.99      0.77 o 
   1   2   2      538.80      451.03      5.88 o 
   2   2   2      235.31      229.22      4.83 o 
   3   2   2      100.54       86.34      2.09 o 
   4   2   2      383.69      416.91      7.75 o 
   5   2   2       40.47       36.39      3.93 o 
   6   2   2       40.65       40.03      2.12 o 
   7   2   2      248.05      259.11      7.84 o 
   8   2   2       11.09       10.91      1.57 o 
  -8   3   2       12.55       15.70      1.51 o 
  -7   3   2       29.92       29.26      1.74 o 
  -6   3   2       30.35       28.87      1.35 o 
  -5   3   2       54.83       60.37      1.93 o 
  -4   3   2       64.82       56.26      1.62 o 
  -3   3   2       55.86       52.24      1.51 o 
  -2   3   2        1.49        1.28      0.18 o 
  -1   3   2       78.23       74.97      1.53 o 
   0   3   2      256.55      311.43      6.21 o 
   1   3   2      445.25      503.96     10.52 o 
   2   3   2     1512.19     1652.91     26.93 o 
   3   3   2      940.33     1065.07     18.07 o 
   4   3   2       12.86       12.04      0.78 o 
   5   3   2       46.11       37.50      1.74 o 
   6   3   2       43.67       50.72      3.44 o 
   7   3   2       54.14       48.29      2.44 o 
   8   3   2        0.43        1.64      0.77 o 
  -8   4   2        5.25        6.72      1.29 o 
  -7   4   2        3.55        5.04      1.03 o 
  -6   4   2        2.10        2.65      0.72 o 
  -5   4   2       37.45       36.01      1.53 o 
  -4   4   2       68.32       65.95      1.71 o 
  -3   4   2       22.15       20.99      0.80 o 
  -2   4   2     3321.68     3693.11     65.20 o 
  -1   4   2      162.36      193.02      3.58 o 
   0   4   2      468.98      547.30     15.35 o 
   1   4   2      322.24      310.32      7.90 o 
   2   4   2       21.27       21.26      1.08 o 
   3   4   2       13.48       17.66      0.90 o 
   4   4   2        0.96        0.89      0.29 o 
   5   4   2       30.73       29.87      1.23 o 
   6   4   2      188.98      178.81      5.04 o 
   7   4   2       11.98       11.98      1.32 o 
   8   4   2      105.41      111.28      4.41 o 
  -8   5   2        0.08        1.82      1.89 o 
  -7   5   2       63.80       59.69      3.91 o 
  -6   5   2       23.21       22.06      1.46 o 
  -5   5   2      252.93      250.33      7.20 o 
  -4   5   2       13.51       10.91      0.95 o 
  -3   5   2        0.70        1.75      0.52 o 
  -2   5   2       62.06       62.27      2.26 o 
  -1   5   2        0.54        0.54      0.33 o 
   0   5   2      301.91      334.23      7.04 o 
   1   5   2      159.61      176.88      3.02 o 
   2   5   2      552.05      599.85     10.15 o 
   3   5   2      510.78      512.76      7.71 o 
   4   5   2      100.79       91.04      2.30 o 
   5   5   2        0.32        0.24      0.28 o 
   6   5   2        2.01        1.54      0.41 o 
   7   5   2       65.39       68.48      3.13 o 
  -8   6   2       78.19       81.58      3.60 o 
  -7   6   2        0.05        1.01      0.45 o 
  -6   6   2       74.05       75.38      2.76 o 
  -5   6   2        5.31        6.81      0.85 o 
  -4   6   2      154.17      171.74      4.31 o 
  -3   6   2      187.15      191.47      4.76 o 
  -2   6   2        0.00        0.50      0.37 o 
  -1   6   2      454.55      487.66      8.28 o 
   0   6   2      143.94      185.91      3.72 o 
   1   6   2        2.29        3.40      0.35 o 
   2   6   2      340.64      362.59      7.20 o 
   3   6   2       29.39       22.09      0.96 o 
   4   6   2      553.61      550.59     10.85 o 
   5   6   2       17.35       14.28      1.28 o 
   6   6   2        2.19        2.36      1.10 o 
   7   6   2        3.20        4.51      0.75 o 
  -7   7   2      188.22      196.17      5.45 o 
  -6   7   2      216.80      214.33      5.67 o 
  -5   7   2       46.33       44.80      2.01 o 
  -4   7   2       53.79       54.01      2.07 o 
  -3   7   2      132.65      134.76      3.74 o 
  -2   7   2        1.74        1.58      0.50 o 
  -1   7   2       35.39       37.84      1.71 o 
   0   7   2       12.95       15.47      1.47 o 
   1   7   2      158.10      140.76      3.82 o 
   2   7   2     1101.84     1057.99     19.39 o 
   3   7   2      846.89      829.31     18.77 o 
   4   7   2       61.19       60.09      2.73 o 
   5   7   2       61.73       56.91      2.22 o 
   7   7   2        9.22        8.44      0.99 o 
  -7   8   2        6.71        6.85      0.79 o 
  -6   8   2        6.57        8.98      1.30 o 
  -5   8   2        1.02        2.11      0.50 o 
  -4   8   2        1.06        2.24      0.70 o 
  -3   8   2      237.74      235.60      5.77 o 
  -2   8   2       62.62       67.72      2.77 o 
  -1   8   2      389.55      385.28     11.47 o 
   0   8   2        1.03        1.01      0.57 o 
   1   8   2        2.55        2.79      0.65 o 
   2   8   2      114.31      107.39      3.32 o 
   3   8   2       44.86       36.57      2.28 o 
   4   8   2       13.26       15.04      1.63 o 
   5   8   2        3.66        3.71      0.85 o 
  -6   9   2       10.44       10.24      1.44 o 
  -5   9   2       30.35       32.00      2.56 o 
  -4   9   2       32.81       29.97      2.45 o 
  -3   9   2       97.95       92.99      3.17 o 
  -2   9   2        0.44        0.52      0.38 o 
  -1   9   2      149.49      133.67      4.02 o 
   0   9   2       27.08       21.72      1.58 o 
   1   9   2       59.97       51.35      2.20 o 
   2   9   2      187.26      184.72      5.00 o 
   3   9   2       77.11       79.96      3.65 o 
   4   9   2       34.61       30.84      2.27 o 
   5   9   2        6.62        8.72      1.31 o 
  -5  10   2        1.90        2.72      0.78 o 
  -4  10   2        0.37        3.48      0.76 o 
  -3  10   2        0.22        1.15      0.45 o 
  -2  10   2        0.49        0.60      0.38 o 
  -1  10   2        1.20        1.82      0.51 o 
   0  10   2       34.24       24.61      1.62 o 
   1  10   2        0.17        0.69      0.62 o 
   2  10   2       23.98       23.76      2.07 o 
   3  10   2       11.30        7.99      1.28 o 
   4  10   2       75.83       69.88      3.52 o 
  -4  11   2       14.94       13.40      1.52 o 
  -3  11   2       12.25       14.41      1.67 o 
  -2  11   2        0.87        2.84      1.13 o 
  -1  11   2        0.36        0.74      0.60 o 
   0  11   2        3.68        4.46      1.17 o 
   1  11   2       85.30       84.06      3.17 o 
   2  11   2      123.35      129.16      5.14 o 
   3  11   2       45.98       48.87      2.95 o 
  -1  12   2        6.30       12.84      1.32 o 
   0  12   2       46.34       51.79      3.53 o 
   1  12   2        1.49        2.24      0.72 o 
  -9   0   3        2.65        2.68      1.07 o 
  -7   0   3       98.61       90.38      5.13 o 
  -5   0   3       48.03       35.62      2.09 o 
  -1   0   3    14969.23    16213.61    362.84 o 
   1   0   3      240.70      274.43     12.69 o 
   3   0   3      153.01      160.32      4.39 o 
   5   0   3      199.08      173.13      7.57 o 
   7   0   3       93.62       99.96      5.77 o 
  -9   1   3       14.82       14.58      1.53 o 
  -8   1   3        3.71        3.53      0.72 o 
  -7   1   3        8.70        9.31      1.17 o 
  -6   1   3        3.03        2.45      0.45 o 
  -5   1   3        0.94        2.14      0.37 o 
  -4   1   3       59.76       65.25      2.11 o 
  -3   1   3        2.00        1.50      0.30 o 
  -2   1   3     1434.63     1502.87     20.11 o 
  -1   1   3     5938.76     6451.55     79.39 o 
   0   1   3      202.91      212.36      3.47 o 
   1   1   3       81.27       49.45      1.02 o 
   2   1   3       90.72       88.25      1.94 o 
   3   1   3       21.08       15.53      0.74 o 
   4   1   3       35.92       30.19      1.59 o 
   5   1   3      105.17      102.76      3.69 o 
   6   1   3       62.67       62.74      2.85 o 
   7   1   3        7.14        7.72      1.12 o 
   8   1   3       11.84       11.95      1.47 o 
  -9   2   3       60.27       68.66      3.28 o 
  -8   2   3        0.36        1.26      0.62 o 
  -7   2   3      166.36      167.58      5.55 o 
  -6   2   3      243.20      245.08      5.35 o 
  -5   2   3       49.27       45.01      1.53 o 
  -4   2   3        5.79        2.00      0.38 o 
  -3   2   3        2.53        1.70      0.32 o 
  -2   2   3     1214.64     1199.11     16.56 o 
  -1   2   3      469.26      468.46      6.20 o 
   0   2   3        9.23        6.26      0.31 o 
   1   2   3     1106.01     1254.41     15.74 o 
   2   2   3       86.62       96.68      1.70 o 
   3   2   3      289.11      300.74      5.68 o 
   4   2   3        8.72       11.92      0.73 o 
   5   2   3        0.69        1.29      0.45 o 
   6   2   3      483.53      516.88     13.46 o 
   7   2   3        5.29        4.96      0.86 o 
   8   2   3        5.69        5.44      2.03 o 
  -8   3   3       19.52       19.51      1.57 o 
  -7   3   3       15.00       15.34      1.39 o 
  -6   3   3       90.33       81.52      2.56 o 
  -5   3   3       27.77       24.58      1.02 o 
  -4   3   3      160.49      165.41      3.33 o 
  -3   3   3      490.30      513.90      8.61 o 
  -2   3   3       62.83       66.94      1.50 o 
  -1   3   3      366.36      424.44      6.34 o 
   0   3   3       14.07       17.89      0.55 o 
   1   3   3      400.02      388.61      7.27 o 
   2   3   3       72.24       82.94      2.14 o 
   3   3   3      318.26      354.87      6.65 o 
   4   3   3       10.78       12.24      0.81 o 
   5   3   3       28.83       28.19      1.52 o 
   6   3   3       14.11       13.71      1.36 o 
   7   3   3       18.67       14.70      2.33 o 
   8   3   3        2.40        3.93      0.73 o 
  -8   4   3        9.10       14.01      2.13 o 
  -7   4   3       25.71       24.97      1.67 o 
  -6   4   3       19.95       20.22      1.20 o 
  -5   4   3       77.30       81.24      2.39 o 
  -4   4   3        2.58        4.27      0.55 o 
  -3   4   3       51.21       48.45      1.27 o 
  -2   4   3        0.77        0.56      0.26 o 
  -1   4   3     1078.58     1263.29     17.57 o 
   0   4   3        5.18        1.89      0.34 o 
   1   4   3       20.27       10.95      0.50 o 
   2   4   3      383.81      391.84      8.01 o 
   3   4   3        0.06        1.15      0.42 o 
   4   4   3       90.59       78.33      2.06 o 
   5   4   3      242.07      225.54      5.23 o 
   6   4   3       12.07       11.57      1.34 o 
   7   4   3        0.58        0.85      0.63 o 
  -8   5   3       19.98       20.46      2.12 o 
  -7   5   3        3.40        2.65      0.58 o 
  -6   5   3        0.45        1.03      0.52 o 
  -5   5   3       95.96       97.08      2.89 o 
  -4   5   3      182.07      195.16      4.64 o 
  -3   5   3      240.56      267.87      6.58 o 
  -2   5   3      466.65      569.54      9.44 o 
  -1   5   3       49.75       47.75      1.43 o 
   0   5   3       96.30      106.61      2.42 o 
   1   5   3       47.49       48.07      1.19 o 
   2   5   3       64.76       60.49      1.92 o 
   3   5   3        2.98        4.30      0.47 o 
   4   5   3        9.22       11.88      0.81 o 
   5   5   3       15.77       11.39      1.05 o 
   6   5   3        5.07        7.55      0.81 o 
   7   5   3        1.54        2.20      0.78 o 
  -8   6   3       34.70       32.85      2.19 o 
  -7   6   3      165.63      166.93      4.81 o 
  -6   6   3      312.94      310.01      7.32 o 
  -5   6   3       78.43       78.58      3.49 o 
  -4   6   3        2.98        2.71      0.51 o 
  -3   6   3        2.76        2.65      0.76 o 
  -2   6   3      181.49      172.10      4.36 o 
  -1   6   3      136.83      142.84      4.68 o 
   0   6   3       12.72       13.12      0.78 o 
   1   6   3      891.79      970.38     20.24 o 
   2   6   3        0.73        0.76      0.21 o 
   3   6   3        7.79        7.11      0.60 o 
   4   6   3      233.61      230.20      4.64 o 
   5   6   3      193.40      195.33      4.95 o 
   6   6   3       39.85       36.46      2.12 o 
   7   6   3        1.20        2.95      0.96 o 
  -7   7   3       53.62       56.68      2.39 o 
  -6   7   3      139.02      136.01      4.18 o 
  -5   7   3       28.76       25.70      2.17 o 
  -4   7   3        0.40        0.71      0.30 o 
  -3   7   3       29.85       31.00      2.48 o 
  -2   7   3      260.18      268.06      6.18 o 
  -1   7   3       46.20       53.66      1.77 o 
   0   7   3       15.72       16.98      1.03 o 
   1   7   3       72.53       71.75      2.01 o 
   2   7   3       53.64       47.41      1.93 o 
   3   7   3      474.12      469.82     11.99 o 
   4   7   3      168.83      167.62      5.56 o 
   5   7   3        7.53        9.34      0.89 o 
   6   7   3       16.93       17.41      1.32 o 
  -7   8   3       25.98       22.35      3.69 o 
  -6   8   3       43.53       43.97      2.02 o 
  -5   8   3      287.48      289.95      8.71 o 
  -4   8   3        0.69        0.83      1.01 o 
  -3   8   3        5.12        4.28      0.75 o 
  -2   8   3       54.62       51.73      2.99 o 
  -1   8   3        3.05        2.97      0.61 o 
   0   8   3      393.13      396.49     11.63 o 
   1   8   3       49.14       43.01      2.41 o 
   2   8   3       85.16       68.67      2.49 o 
   3   8   3       79.07       70.09      3.39 o 
   4   8   3        0.17        1.73      1.18 o 
   5   8   3        5.25        4.39      0.85 o 
   6   8   3       18.41       18.36      3.13 o 
  -6   9   3        0.02        1.17      0.76 o 
  -5   9   3        6.32        7.08      1.20 o 
  -4   9   3       83.42       80.07      3.76 o 
  -3   9   3      148.15      128.20      3.96 o 
  -2   9   3      155.43      142.92      6.17 o 
  -1   9   3        2.71        2.92      0.66 o 
   0   9   3       11.66        8.06      0.92 o 
   1   9   3        5.90        5.52      0.87 o 
   2   9   3       11.88       15.76      1.71 o 
   3   9   3        8.96       11.75      1.43 o 
   4   9   3        0.01        1.75      1.27 o 
   5   9   3        9.51        9.90      2.84 o 
  -5  10   3        2.93        4.14      1.22 o 
  -4  10   3       18.11       17.92      1.96 o 
  -3  10   3        0.58        1.31      0.46 o 
  -2  10   3        3.75        4.73      0.73 o 
  -1  10   3       15.04       17.08      1.45 o 
   0  10   3        0.08        0.22      0.50 o 
   1  10   3       63.40       65.81      2.62 o 
   2  10   3       39.92       33.65      2.25 o 
   3  10   3        3.58        4.14      1.21 o 
   4  10   3        4.50        5.48      0.97 o 
  -3  11   3       13.22       15.16      1.36 o 
  -2  11   3        1.53        1.72      0.97 o 
  -1  11   3       32.07       31.92      1.85 o 
   0  11   3       11.08       11.95      1.14 o 
   1  11   3       10.61        9.42      0.90 o 
   2  11   3       12.34       10.76      2.04 o 
   3  11   3       25.00       23.85      2.19 o 
  -8   0   4       18.66       18.15      2.41 o 
  -6   0   4        0.86        1.22      0.63 o 
  -4   0   4     5661.47     5800.85    187.03 o 
  -2   0   4       29.36       24.30      1.72 o 
   0   0   4       38.72       20.25      1.68 o 
   2   0   4        1.40        1.59      0.31 o 
   4   0   4      470.43      475.03     16.95 o 
   6   0   4      416.43      450.35     17.06 o 
   8   0   4       28.28       31.16      2.95 o 
  -9   1   4       13.05       12.75      1.38 o 
  -8   1   4        9.23        7.29      1.61 o 
  -7   1   4       49.78       47.93      2.50 o 
  -6   1   4        4.45        4.50      0.56 o 
  -5   1   4        0.49        0.81      0.40 o 
  -4   1   4       21.27       16.20      1.07 o 
  -3   1   4        0.14        0.62      0.44 o 
  -2   1   4      125.41      120.55      2.13 o 
  -1   1   4      237.42      251.91      3.69 o 
   0   1   4      103.85      120.67      1.92 o 
   1   1   4      357.94      392.75      6.08 o 
   2   1   4      634.79      642.07      9.76 o 
   3   1   4      247.66      232.66      5.01 o 
   4   1   4      231.93      236.95      6.74 o 
   5   1   4      235.21      226.27      6.67 o 
   6   1   4       12.04       13.69      1.44 o 
   7   1   4        3.86        5.81      1.17 o 
   8   1   4        3.34        2.79      0.67 o 
  -9   2   4       21.74       19.43      1.79 o 
  -8   2   4       38.29       39.93      2.30 o 
  -7   2   4       12.42       14.73      1.48 o 
  -6   2   4       33.60       31.97      1.84 o 
  -5   2   4       10.66       14.04      1.08 o 
  -4   2   4      201.51      205.09      5.27 o 
  -3   2   4        3.79        5.65      0.50 o 
  -2   2   4       21.43       19.65      0.61 o 
  -1   2   4      380.74      316.01      4.41 o 
   0   2   4      134.16      135.38      2.13 o 
   1   2   4       26.79       26.78      0.70 o 
   2   2   4      834.71      935.01     12.77 o 
   3   2   4        0.86        0.87      0.24 o 
   4   2   4       74.26       76.12      2.59 o 
   5   2   4      534.57      558.50     14.18 o 
   6   2   4       18.24       14.99      1.49 o 
   7   2   4       83.55       80.98      3.55 o 
   8   2   4        5.03        5.46      1.48 o 
  -8   3   4        0.13        0.25      0.82 o 
  -7   3   4       19.70       19.22      1.21 o 
  -6   3   4       25.93       25.89      1.46 o 
  -5   3   4       24.98       24.41      1.05 o 
  -4   3   4        0.99        1.40      0.33 o 
  -3   3   4       76.97       66.48      1.61 o 
  -2   3   4      283.55      305.99      4.44 o 
  -1   3   4      107.27      122.18      2.06 o 
   0   3   4      989.72     1117.60     14.24 o 
   1   3   4     1064.01     1285.92     16.33 o 
   2   3   4       39.55       47.93      1.07 o 
   3   3   4       44.74       26.99      1.01 o 
   4   3   4       65.59       76.79      2.18 o 
   5   3   4       56.69       42.55      1.95 o 
   6   3   4        3.05        2.18      0.55 o 
   7   3   4        5.05        4.04      0.94 o 
  -8   4   4        1.79        1.81      0.74 o 
  -7   4   4        8.02        8.92      0.97 o 
  -6   4   4       35.75       34.87      2.34 o 
  -5   4   4        5.91        4.93      0.45 o 
  -4   4   4      407.03      405.28      6.53 o 
  -3   4   4       94.95       97.89      2.49 o 
  -2   4   4      550.06      606.86      9.06 o 
  -1   4   4      270.83      293.09      4.79 o 
   0   4   4       11.12        5.90      0.36 o 
   1   4   4        6.44       11.81      0.56 o 
   2   4   4       84.78       84.83      1.79 o 
   3   4   4       82.39       87.53      2.13 o 
   4   4   4      332.76      310.27      5.72 o 
   5   4   4       37.60       35.30      1.59 o 
   6   4   4      267.35      263.86      6.26 o 
   7   4   4       11.34       14.98      1.30 o 
  -8   5   4        0.15        0.05      0.82 o 
  -7   5   4      119.50      122.62      3.94 o 
  -6   5   4       11.45        8.86      1.20 o 
  -5   5   4       22.20       21.72      1.26 o 
  -4   5   4       39.43       36.64      1.58 o 
  -3   5   4       14.90       19.37      1.08 o 
  -2   5   4      222.93      230.49      4.10 o 
  -1   5   4      144.55      156.82      3.28 o 
   0   5   4      319.46      374.83      5.80 o 
   1   5   4      334.67      330.84      6.17 o 
   2   5   4      197.07      202.05      3.54 o 
   3   5   4        1.55        2.13      0.37 o 
   4   5   4        4.88        2.73      0.40 o 
   5   5   4      188.21      183.60      4.57 o 
   6   5   4       17.38       12.90      1.07 o 
   7   5   4        0.27        1.69      0.86 o 
  -8   6   4       28.62       41.18      4.61 o 
  -7   6   4       22.93       25.06      1.75 o 
  -6   6   4      124.97      121.98      4.77 o 
  -5   6   4        1.44        1.20      0.36 o 
  -4   6   4        0.34        0.77      0.29 o 
  -3   6   4       72.88       77.72      2.56 o 
  -2   6   4       69.85       84.33      2.22 o 
  -1   6   4        0.22        0.72      0.41 o 
   0   6   4      301.41      339.33      9.52 o 
   1   6   4        0.22        0.66      0.40 o 
   2   6   4      867.60      925.30     13.36 o 
   3   6   4        0.00        0.80      0.37 o 
   4   6   4       10.94       10.51      0.86 o 
   5   6   4        5.84        7.12      0.69 o 
   6   6   4        8.15       11.12      1.18 o 
  -7   7   4       27.52       28.72      1.70 o 
  -6   7   4       29.05       31.89      2.28 o 
  -5   7   4       45.66       50.21      2.73 o 
  -4   7   4       17.12       18.10      1.22 o 
  -3   7   4        8.71        7.99      0.92 o 
  -2   7   4       29.98       30.55      1.29 o 
  -1   7   4       42.07       41.65      1.90 o 
   0   7   4      828.07      890.05     17.36 o 
   1   7   4      622.94      623.58     10.58 o 
   2   7   4       15.63       16.62      1.02 o 
   3   7   4       66.75       60.35      2.83 o 
   4   7   4        0.00        0.32      0.55 o 
   5   7   4        8.34        5.06      0.99 o 
   6   7   4        3.12        2.22      1.14 o 
  -6   8   4        5.19        7.12      1.05 o 
  -5   8   4       93.18       91.74      4.03 o 
  -4   8   4        3.67        3.11      0.50 o 
  -3   8   4      247.86      250.18      6.14 o 
  -2   8   4        3.72        5.75      0.79 o 
  -1   8   4        2.81        2.57      0.72 o 
   0   8   4       74.78       80.16      3.23 o 
   1   8   4       76.93       72.67      2.63 o 
   2   8   4       83.46       92.78      3.77 o 
   3   8   4       13.65       10.53      1.31 o 
   4   8   4        2.00        2.72      0.68 o 
   5   8   4        1.12        2.11      1.21 o 
  -6   9   4        5.93        6.96      2.50 o 
  -5   9   4       75.28       74.51      3.60 o 
  -4   9   4        1.68        1.79      0.42 o 
  -3   9   4       89.78       81.16      2.94 o 
  -2   9   4       31.87       28.02      1.68 o 
  -1   9   4      117.21      111.27      4.35 o 
   0   9   4      122.77      133.59      5.72 o 
   1   9   4       50.02       55.51      2.29 o 
   2   9   4       40.90       38.01      2.31 o 
   3   9   4       17.71       15.27      1.63 o 
   4   9   4        0.05        1.45      0.69 o 
   5   9   4        9.67        8.83      2.09 o 
  -5  10   4        9.89        9.70      1.57 o 
  -4  10   4        0.04        1.06      0.69 o 
  -3  10   4       24.64       27.09      1.67 o 
  -2  10   4       35.57       32.21      1.80 o 
  -1  10   4        5.22        6.12      0.77 o 
   0  10   4       46.39       48.50      2.20 o 
   1  10   4        0.01        1.26      0.55 o 
   2  10   4      111.38      108.93      4.44 o 
   3  10   4      113.77      115.46      4.68 o 
   4  10   4       20.18       21.77      2.34 o 
  -3  11   4        0.10        0.55      0.49 o 
  -2  11   4       12.88       13.78      1.32 o 
  -1  11   4       74.24       82.81      3.77 o 
   0  11   4       79.56       91.43      3.36 o 
   1  11   4       35.09       41.32      4.11 o 
   2  11   4        0.01        3.16      1.02 o 
  -9   0   5       37.81       46.40      3.61 o 
  -7   0   5        4.50        4.43      1.25 o 
  -5   0   5      104.15       94.15      4.24 o 
  -3   0   5     5881.95     6149.42    137.70 o 
  -1   0   5        0.00        0.00      0.27 o 
   1   0   5      664.08      736.54     29.61 o 
   3   0   5      125.30       94.81      4.57 o 
   5   0   5      459.42      467.56     17.36 o 
   7   0   5      101.72      125.50      6.88 o 
  -9   1   5        1.75        0.70      1.07 o 
  -8   1   5        0.01        0.11      0.89 o 
  -7   1   5        3.05        1.86      0.77 o 
  -6   1   5       43.52       39.80      2.01 o 
  -5   1   5       18.96       14.11      1.83 o 
  -4   1   5      595.28      601.34     12.67 o 
  -3   1   5     2464.99     2582.67     37.17 o 
  -2   1   5       57.00       62.83      1.27 o 
  -1   1   5        3.77        0.94      0.30 o 
   0   1   5       23.18       22.31      0.74 o 
   1   1   5      219.80      225.44      3.76 o 
   2   1   5       23.44       25.54      1.50 o 
   3   1   5      367.88      362.88      7.50 o 
   4   1   5       69.93       59.49      2.55 o 
   5   1   5       13.60       13.71      1.35 o 
   6   1   5       19.32       17.98      1.64 o 
   7   1   5       31.20       40.82      2.30 o 
  -8   2   5       61.46       65.35      3.15 o 
  -7   2   5        8.32        8.67      1.02 o 
  -6   2   5        1.38        1.95      0.52 o 
  -5   2   5        0.09        0.34      0.63 o 
  -4   2   5      392.37      378.40      7.61 o 
  -3   2   5      116.10      111.58      2.30 o 
  -2   2   5        1.04        2.26      0.25 o 
  -1   2   5      363.17      394.50      5.44 o 
   0   2   5       44.38       39.74      0.99 o 
   1   2   5      231.78      237.14      3.50 o 
   2   2   5      119.76      142.10      2.50 o 
   3   2   5        1.85        2.10      0.35 o 
   4   2   5      502.91      501.63     12.72 o 
   5   2   5       10.30       10.17      2.08 o 
   6   2   5      153.59      149.84      5.23 o 
   7   2   5        8.28       10.82      1.27 o 
  -8   3   5       37.11       36.89      3.43 o 
  -7   3   5        9.86        7.22      0.91 o 
  -6   3   5       55.26       54.41      1.75 o 
  -5   3   5       35.47       36.21      1.48 o 
  -4   3   5      149.23      152.18      3.43 o 
  -3   3   5      241.72      229.27      4.05 o 
  -2   3   5        0.36        1.13      0.32 o 
  -1   3   5       97.89       87.97      1.66 o 
   0   3   5       83.46      100.90      1.83 o 
   1   3   5      857.99      991.85     12.84 o 
   2   3   5      224.95      239.26      3.63 o 
   3   3   5       33.58       31.97      1.13 o 
   4   3   5        5.99        2.90      0.55 o 
   5   3   5       56.40       47.20      2.33 o 
   7   3   5       15.04       10.01      1.18 o 
  -8   4   5       11.39       12.62      1.63 o 
  -7   4   5       19.48       19.54      2.76 o 
  -6   4   5       10.19        8.98      1.25 o 
  -5   4   5        3.41        3.53      0.54 o 
  -4   4   5        1.19        1.24      0.35 o 
  -3   4   5      638.44      654.09     12.19 o 
  -2   4   5        5.55        6.92      0.43 o 
  -1   4   5       29.51       35.59      0.95 o 
   0   4   5      356.23      363.27      5.24 o 
   1   4   5      134.94      156.52      2.64 o 
   2   4   5       64.67       54.89      1.37 o 
   3   4   5      178.05      152.59      3.22 o 
   4   4   5        7.38        5.26      0.54 o 
   5   4   5       56.45       42.92      1.77 o 
   6   4   5        7.15        7.15      0.86 o 
   7   4   5       13.24       12.86      1.18 o 
  -7   5   5       38.49       39.26      2.39 o 
  -6   5   5      113.79      118.60      4.55 o 
  -5   5   5       56.84       56.42      1.95 o 
  -4   5   5      307.54      331.74      6.48 o 
  -3   5   5      123.46      125.06      2.71 o 
  -2   5   5      123.26      116.77      2.53 o 
  -1   5   5        5.54        6.34      0.58 o 
   0   5   5        0.96        1.55      0.23 o 
   1   5   5       70.21       76.72      1.75 o 
   2   5   5       67.06       77.18      1.98 o 
   3   5   5       94.86       75.07      2.03 o 
   4   5   5        5.71        8.58      0.71 o 
   5   5   5        8.67        8.79      0.85 o 
   6   5   5        4.49        6.78      0.74 o 
  -7   6   5       30.68       33.25      2.38 o 
  -6   6   5        0.49        2.25      1.22 o 
  -5   6   5        4.02        5.63      0.74 o 
  -4   6   5       69.88       61.45      2.26 o 
  -3   6   5       18.31       17.60      1.00 o 
  -2   6   5       24.12       24.73      1.14 o 
  -1   6   5      588.41      666.18     11.14 o 
   0   6   5       37.40       36.48      1.62 o 
   1   6   5       17.23       17.68      0.99 o 
   2   6   5      413.84      431.18      8.69 o 
   3   6   5      277.77      279.32      5.36 o 
   4   6   5       25.39       21.27      1.05 o 
   5   6   5        1.21        1.13      0.42 o 
   6   6   5        3.81        2.66      0.59 o 
  -7   7   5       27.12       27.18      2.02 o 
  -6   7   5        0.23        0.77      0.82 o 
  -5   7   5        0.58        1.91      0.45 o 
  -4   7   5      243.07      239.99      5.88 o 
  -3   7   5       49.27       52.20      2.10 o 
  -2   7   5        4.48        4.48      0.54 o 
  -1   7   5        4.37        4.52      0.56 o 
   0   7   5      145.22      139.76      3.99 o 
   1   7   5      908.48      950.97     16.97 o 
   2   7   5      410.43      414.12      8.59 o 
   3   7   5        4.41        5.45      0.65 o 
   4   7   5       39.97       37.73      2.18 o 
   5   7   5        7.99       11.00      1.55 o 
   6   7   5        6.96        6.81      1.54 o 
  -6   8   5        2.86        2.23      0.86 o 
  -5   8   5        0.07        1.00      0.95 o 
  -4   8   5       32.21       32.27      1.68 o 
  -3   8   5        0.94        2.35      0.52 o 
  -2   8   5      302.76      304.58      6.04 o 
  -1   8   5        8.26        9.61      1.08 o 
   0   8   5       41.74       36.81      1.78 o 
   1   8   5      189.24      186.28      6.26 o 
   2   8   5        5.65        6.80      1.43 o 
   3   8   5       20.27       18.05      1.67 o 
   4   8   5       39.13       38.47      2.51 o 
   5   8   5        4.09        7.72      3.79 o 
  -5   9   5       94.76       88.29      4.00 o 
  -4   9   5       67.37       65.89      2.57 o 
  -3   9   5       13.11       12.50      1.12 o 
  -2   9   5        8.40        7.79      1.01 o 
  -1   9   5        0.14        0.43      0.45 o 
   0   9   5        1.71        1.81      0.55 o 
   1   9   5       57.85       59.66      2.91 o 
   2   9   5        8.91       10.08      1.28 o 
   3   9   5        0.01        1.05      0.56 o 
   4   9   5        2.11        3.06      0.68 o 
  -4  10   5        4.84        3.79      0.89 o 
  -3  10   5        4.85        4.05      1.40 o 
  -2  10   5        0.01        1.10      1.03 o 
  -1  10   5       20.66       25.55      1.90 o 
   0  10   5        0.00        1.13      0.46 o 
   1  10   5        0.15        0.80      1.13 o 
   2  10   5        1.70        1.56      0.62 o 
   3  10   5       34.97       36.43      2.36 o 
  -3  11   5       26.01       25.52      1.63 o 
  -2  11   5        0.32        1.91      0.54 o 
  -1  11   5        2.27        3.08      0.68 o 
   0  11   5       47.90       46.45      2.15 o 
   1  11   5       82.17       89.21      3.99 o 
  -8   0   6        0.05        0.34      0.89 o 
  -6   0   6      865.55      872.68     23.07 o 
  -2   0   6       34.84       28.61      1.39 o 
   0   0   6      151.90      148.36      6.05 o 
   2   0   6      262.99      273.29      7.08 o 
   4   0   6      463.51      504.23     18.31 o 
   6   0   6       61.39       63.65      4.32 o 
  -8   1   6       16.07       14.62      1.60 o 
  -7   1   6        7.75        5.18      1.02 o 
  -6   1   6        0.02        1.45      0.74 o 
  -5   1   6       14.93       16.06      1.42 o 
  -4   1   6        0.15        0.34      0.39 o 
  -3   1   6      418.16      436.60      7.87 o 
  -2   1   6      257.49      249.56      5.38 o 
  -1   1   6       13.54       11.63      0.59 o 
   0   1   6      267.42      279.09      6.18 o 
   1   1   6      194.70      180.56      3.17 o 
   2   1   6      173.85      189.37      3.67 o 
   3   1   6      202.22      197.12      5.78 o 
   4   1   6       97.94      101.17      3.70 o 
   5   1   6        1.80        1.93      0.60 o 
   6   1   6        4.23        3.68      0.80 o 
   7   1   6        0.88        2.66      0.60 o 
  -8   2   6       23.91       26.67      1.96 o 
  -7   2   6        7.55        7.04      1.07 o 
  -6   2   6       45.44       40.24      2.46 o 
  -5   2   6       17.28       14.40      1.19 o 
  -4   2   6        9.22        8.67      0.64 o 
  -3   2   6       39.74       32.06      0.94 o 
  -2   2   6       17.70       16.51      0.61 o 
  -1   2   6        0.03        0.60      0.19 o 
   0   2   6      759.37      828.41     10.82 o 
   1   2   6       16.71       17.15      0.63 o 
   2   2   6       63.31       69.73      1.47 o 
   3   2   6      454.70      443.47      9.16 o 
   4   2   6       22.61       15.73      2.12 o 
   5   2   6      187.27      179.93      6.60 o 
   6   2   6       12.37        8.69      1.70 o 
   7   2   6       15.30       11.74      1.24 o 
  -7   3   6        1.93        3.33      1.02 o 
  -6   3   6        5.01        4.62      0.65 o 
  -5   3   6        9.35        8.68      0.80 o 
  -4   3   6       81.55       75.55      1.92 o 
  -3   3   6       12.69        9.91      0.56 o 
  -2   3   6       93.47       95.89      1.85 o 
  -1   3   6      272.77      291.93      4.34 o 
   0   3   6       57.62       66.17      1.41 o 
   1   3   6       61.12       44.84      1.26 o 
   2   3   6      125.53      134.73      2.38 o 
   3   3   6        4.38        1.49      0.31 o 
   4   3   6       30.87       23.44      1.23 o 
   5   3   6       29.84       25.91      1.69 o 
   6   3   6       16.34       18.60      1.65 o 
   7   3   6       36.82       47.65      3.25 o 
  -8   4   6       16.58       26.71      4.04 o 
  -7   4   6        1.05        0.46      0.92 o 
  -6   4   6       12.43       10.64      0.89 o 
  -5   4   6       50.29       49.71      2.36 o 
  -4   4   6      215.16      228.57      4.82 o 
  -3   4   6      101.73       99.39      2.28 o 
  -2   4   6       13.34       10.32      0.55 o 
  -1   4   6        1.87        3.27      0.32 o 
   0   4   6      170.00      173.23      2.92 o 
   1   4   6       84.58       91.15      1.83 o 
   2   4   6      175.03      157.34      3.24 o 
   3   4   6       72.14       69.02      1.91 o 
   4   4   6      369.59      350.92      7.41 o 
   5   4   6       17.87       21.50      1.65 o 
   6   4   6        5.87        6.43      0.82 o 
  -8   5   6       15.15       11.19      1.81 o 
  -7   5   6       40.19       38.20      2.70 o 
  -6   5   6        5.82        7.17      0.71 o 
  -5   5   6       33.50       35.63      1.66 o 
  -4   5   6       64.28       57.08      1.94 o 
  -3   5   6      131.63      140.26      2.98 o 
  -2   5   6       10.19       10.89      0.75 o 
  -1   5   6       30.30       23.55      1.01 o 
   0   5   6      123.57      123.02      2.64 o 
   1   5   6       10.96       10.75      0.59 o 
   2   5   6        0.32        0.85      0.30 o 
   3   5   6      224.57      216.83      4.53 o 
   4   5   6       95.25       81.87      2.58 o 
   5   5   6        9.46       11.38      1.82 o 
   6   5   6        8.96        9.23      0.92 o 
  -7   6   6       23.57       22.99      2.09 o 
  -6   6   6        0.00        0.38      0.61 o 
  -5   6   6        6.17        6.11      0.72 o 
  -4   6   6       25.61       27.16      1.60 o 
  -3   6   6        7.51        7.60      0.67 o 
  -2   6   6      152.52      164.26      3.40 o 
  -1   6   6        0.78        1.05      0.35 o 
   0   6   6      769.33      853.48     13.99 o 
   1   6   6        1.07        1.27      0.40 o 
   2   6   6       25.65       24.68      1.46 o 
   3   6   6        4.90        5.83      0.71 o 
   4   6   6       30.89       35.16      1.34 o 
   5   6   6        0.01        1.42      0.66 o 
   6   6   6        8.27        9.64      1.94 o 
  -7   7   6        7.58        5.98      2.04 o 
  -6   7   6       17.17       17.23      1.71 o 
  -5   7   6        6.47        5.53      0.68 o 
  -4   7   6       16.93       19.14      1.61 o 
  -3   7   6        3.47        2.72      0.47 o 
  -2   7   6      283.80      306.70      6.02 o 
  -1   7   6      169.78      175.18      3.93 o 
   0   7   6        1.25        2.58      0.43 o 
   1   7   6       27.08       26.66      1.19 o 
   2   7   6        6.56        5.19      0.66 o 
   3   7   6        0.16        1.62      0.57 o 
   4   7   6        0.02        0.00      0.73 o 
   5   7   6        6.64        7.77      2.80 o 
  -6   8   6       37.92       39.34      2.67 o 
  -5   8   6      113.80      116.29      3.68 o 
  -4   8   6        0.61        0.66      0.38 o 
  -3   8   6        3.10        3.37      0.56 o 
  -2   8   6       48.09       48.94      1.76 o 
  -1   8   6       81.03       80.95      2.40 o 
   0   8   6       97.92      108.29      2.88 o 
   1   8   6       20.05       19.85      1.88 o 
   2   8   6       11.85       10.37      1.22 o 
   3   8   6        0.62        2.39      0.93 o 
   4   8   6        3.84        4.03      1.34 o 
  -5   9   6       34.53       30.89      2.20 o 
  -4   9   6       46.29       44.51      1.99 o 
  -3   9   6       82.13       84.92      3.05 o 
  -2   9   6       17.47       22.85      1.49 o 
  -1   9   6        8.82        9.84      0.99 o 
   0   9   6       16.18       15.09      1.29 o 
   1   9   6       22.46       23.14      2.35 o 
   2   9   6        0.31        1.96      0.71 o 
   3   9   6       10.76        8.70      1.31 o 
  -4  10   6       22.14       22.72      1.47 o 
  -3  10   6        6.20        7.19      0.83 o 
  -2  10   6       39.06       41.46      2.06 o 
  -1  10   6        3.08        5.13      0.94 o 
   0  10   6      114.37      123.54      3.98 o 
   1  10   6       86.23       91.81      6.55 o 
   2  10   6       18.35       19.06      2.41 o 
  -1  11   6        5.64        7.25      1.69 o 
   0  11   6        5.36        5.48      0.92 o 
  -7   0   7       33.45       25.34      3.34 o 
  -5   0   7     1581.79     1582.94     38.80 o 
  -3   0   7       38.69       33.31      2.88 o 
  -1   0   7      458.21      472.89     15.32 o 
   1   0   7        8.29        3.88      0.57 o 
   3   0   7     1114.87     1162.66     38.91 o 
   5   0   7      226.74      236.73     10.34 o 
  -8   1   7       18.19       18.35      2.54 o 
  -7   1   7        4.93        7.35      0.90 o 
  -6   1   7      167.29      165.55      4.83 o 
  -5   1   7      702.68      725.65     15.62 o 
  -4   1   7        2.46        2.00      0.39 o 
  -3   1   7        3.08        3.07      0.53 o 
  -2   1   7        7.06        6.93      0.56 o 
  -1   1   7      192.15      186.26      3.82 o 
   0   1   7       29.76       25.84      0.96 o 
   1   1   7      349.34      347.50      6.30 o 
   2   1   7      143.00      137.96      2.94 o 
   3   1   7        6.44        6.88      0.98 o 
   4   1   7       28.78       26.67      1.70 o 
   5   1   7       72.94       77.01      3.34 o 
   6   1   7       24.29       34.69      2.09 o 
  -8   2   7        1.19        1.45      1.11 o 
  -7   2   7        0.19        1.61      1.25 o 
  -6   2   7       58.95       54.11      2.48 o 
  -5   2   7       23.42       23.39      1.58 o 
  -4   2   7       22.53       20.27      1.40 o 
  -3   2   7       70.21       74.70      1.94 o 
  -2   2   7      157.22      146.58      3.06 o 
  -1   2   7       82.34       79.16      1.96 o 
   0   2   7      160.66      172.35      3.38 o 
   1   2   7        5.78        7.44      0.65 o 
   2   2   7      226.25      220.85      5.09 o 
   3   2   7        8.33        8.37      1.56 o 
   4   2   7      513.51      488.31     12.79 o 
   5   2   7       12.47       12.28      1.31 o 
   6   2   7        0.06        1.50      0.66 o 
  -8   3   7       24.09       22.15      2.49 o 
  -7   3   7        2.30        3.51      1.10 o 
  -6   3   7       62.22       65.95      4.13 o 
  -5   3   7       41.73       38.41      1.79 o 
  -4   3   7        1.40        1.21      0.61 o 
  -3   3   7       15.88       10.95      0.69 o 
  -2   3   7       25.41       26.10      1.04 o 
  -1   3   7      600.23      626.82     10.01 o 
   0   3   7      308.61      303.23      5.34 o 
   1   3   7      118.49      129.70      2.77 o 
   2   3   7       14.01        9.23      0.79 o 
   3   3   7      127.25      126.95      3.43 o 
   4   3   7       14.13       13.78      1.34 o 
   5   3   7       48.18       31.92      1.92 o 
   6   3   7        1.47        3.54      1.00 o 
  -8   4   7        8.34        9.88      4.03 o 
  -7   4   7        0.02        1.65      1.52 o 
  -6   4   7        3.71        3.30      0.59 o 
  -5   4   7      196.47      187.91      4.85 o 
  -4   4   7       24.75       22.06      1.11 o 
  -3   4   7      129.61      125.45      3.14 o 
  -2   4   7      160.36      154.97      3.24 o 
  -1   4   7      264.09      271.07      4.96 o 
   0   4   7       15.76       11.89      0.72 o 
   1   4   7       35.61       30.02      1.39 o 
   2   4   7        4.51        2.86      0.49 o 
   3   4   7      230.42      202.18      4.97 o 
   4   4   7        4.29        2.46      1.34 o 
   5   4   7       58.55       53.05      2.62 o 
   6   4   7        0.03        1.34      0.53 o 
  -7   5   7       27.94       24.26      3.91 o 
  -6   5   7       90.19       87.29      2.97 o 
  -5   5   7       45.11       42.84      1.94 o 
  -4   5   7       26.53       22.96      1.24 o 
  -3   5   7        0.83        1.93      0.42 o 
  -2   5   7        0.50        0.89      0.36 o 
  -1   5   7       63.84       68.28      1.99 o 
   0   5   7       36.35       37.62      1.54 o 
   1   5   7      115.61       95.96      2.45 o 
   2   5   7        0.53        0.42      0.27 o 
   3   5   7       34.37       36.98      1.60 o 
   4   5   7        0.14        0.05      0.39 o 
   5   5   7        8.03        4.90      1.79 o 
  -7   6   7        7.03        7.27      2.09 o 
  -6   6   7       16.60       14.40      1.22 o 
  -5   6   7        0.33        0.74      0.44 o 
  -4   6   7        7.18        6.33      0.76 o 
  -3   6   7      259.57      279.34      5.61 o 
  -2   6   7       85.54       91.59      2.51 o 
  -1   6   7       11.81       10.91      0.85 o 
   0   6   7      403.02      438.75      7.84 o 
   1   6   7      261.87      273.11      6.67 o 
   2   6   7        0.53        1.16      0.58 o 
   3   6   7        1.00        1.34      0.54 o 
   4   6   7       62.29       48.29      3.52 o 
   5   6   7       11.31       11.49      1.79 o 
  -6   7   7       94.98      107.86      8.11 o 
  -5   7   7        6.59        6.71      0.97 o 
  -4   7   7        8.91        8.92      1.03 o 
  -3   7   7        0.36        1.72      0.43 o 
  -2   7   7      111.88      115.66      3.27 o 
  -1   7   7      811.74      913.03     16.69 o 
   0   7   7      363.00      371.77      8.68 o 
   1   7   7        5.34        5.46      0.91 o 
   2   7   7       30.69       26.88      3.43 o 
   3   7   7        3.81        5.14      1.93 o 
   4   7   7        1.94        1.84      0.82 o 
  -6   8   7       14.11       18.06      3.25 o 
  -5   8   7        0.21        0.48      0.42 o 
  -4   8   7      168.21      161.36      6.21 o 
  -3   8   7        2.13        0.86      0.59 o 
  -2   8   7        3.89        4.77      0.68 o 
  -1   8   7      205.67      217.13      5.84 o 
   0   8   7       22.45       17.57      1.36 o 
   1   8   7       50.88       49.42      4.36 o 
   2   8   7       51.43       46.82      3.77 o 
   3   8   7        4.45        3.38      0.95 o 
   4   8   7        9.49       10.74      1.86 o 
  -5   9   7        2.99        4.35      0.76 o 
  -4   9   7        0.37        1.23      0.86 o 
  -3   9   7        0.16        1.64      0.81 o 
  -2   9   7       13.98       13.18      1.68 o 
  -1   9   7       51.74       55.29      3.19 o 
   0   9   7        7.04        7.09      1.28 o 
   1   9   7        0.13        1.18      0.79 o 
   2   9   7        4.44        3.84      1.14 o 
   3   9   7       57.47       74.14      5.29 o 
  -3  10   7        1.65        1.95      0.75 o 
  -2  10   7       25.04       27.54      2.21 o 
  -1  10   7        1.47        1.03      0.52 o 
   0  10   7       13.71       21.42      3.07 o 
   1  10   7       25.73       24.30      3.32 o 
  -6   0   8        0.93        1.37      1.26 o 
  -4   0   8        7.24        5.35      0.77 o 
  -2   0   8       49.19       40.29      1.87 o 
   0   0   8        0.10        0.27      0.27 o 
   2   0   8      191.69      184.69      8.00 o 
   4   0   8      169.39      160.00      7.64 o 
   6   0   8        0.46        2.27      0.77 o 
  -7   1   8       25.49       22.85      1.87 o 
  -6   1   8        7.30        8.14      1.12 o 
  -5   1   8      278.68      274.04      7.29 o 
  -4   1   8      400.48      405.69      7.08 o 
  -3   1   8        2.52        2.26      0.35 o 
  -2   1   8       85.88       85.24      2.15 o 
  -1   1   8       34.20       27.84      1.06 o 
   0   1   8       93.34      101.22      2.41 o 
   1   1   8       75.72       77.94      2.01 o 
   2   1   8      210.14      215.08      5.76 o 
   3   1   8        5.33        5.22      0.81 o 
   4   1   8        0.74        1.59      0.70 o 
   5   1   8       18.29       17.35      3.86 o 
   6   1   8        2.53        5.57      0.85 o 
  -8   2   8        8.15        8.43      1.55 o 
  -7   2   8       10.97        8.38      1.08 o 
  -6   2   8        4.32        3.49      0.98 o 
  -5   2   8        5.22        5.53      0.86 o 
  -4   2   8        0.01        1.22      0.92 o 
  -3   2   8        3.99        2.87      0.40 o 
  -2   2   8      336.55      343.09      6.09 o 
  -1   2   8        5.64        6.70      0.72 o 
   0   2   8       36.20       38.36      1.30 o 
   1   2   8       62.84       55.70      1.63 o 
   2   2   8       35.44       27.12      1.27 o 
   3   2   8      206.11      203.36      6.28 o 
   4   2   8       25.16       20.47      1.58 o 
   5   2   8        4.04        3.01      1.06 o 
   6   2   8       14.25       25.76      1.79 o 
  -8   3   8        1.83        2.53      1.12 o 
  -7   3   8        0.85        1.36      0.96 o 
  -6   3   8       15.48       12.17      1.29 o 
  -5   3   8       45.02       47.85      2.40 o 
  -4   3   8        0.62        2.21      0.59 o 
  -3   3   8       51.44       51.84      1.61 o 
  -2   3   8       27.52       28.32      1.15 o 
  -1   3   8       10.76        8.00      0.66 o 
   0   3   8      122.75      127.23      2.84 o 
   1   3   8        9.15       11.27      0.85 o 
   2   3   8       62.58       52.84      1.94 o 
   3   3   8       40.75       37.41      3.13 o 
   4   3   8        2.23        3.56      0.68 o 
   5   3   8       11.11       15.20      1.47 o 
   6   3   8        3.44        5.88      0.87 o 
  -7   4   8       32.86       28.25      4.64 o 
  -6   4   8       37.21       37.12      2.18 o 
  -5   4   8       27.28       24.47      1.75 o 
  -4   4   8        1.05        1.49      0.38 o 
  -3   4   8        0.26        0.66      0.32 o 
  -2   4   8       51.47       47.15      1.85 o 
  -1   4   8       48.74       45.72      1.47 o 
   0   4   8        0.18        0.67      0.27 o 
   1   4   8       47.44       46.37      1.54 o 
   2   4   8      237.06      223.06      6.15 o 
   3   4   8       11.08       14.16      1.30 o 
   4   4   8       12.81       12.91      1.92 o 
   5   4   8       57.00       68.99      3.17 o 
  -7   5   8       27.58       25.31      7.34 o 
  -6   5   8       17.44       13.70      1.19 o 
  -5   5   8      111.49      119.83      4.29 o 
  -4   5   8       12.29       11.99      1.55 o 
  -3   5   8       11.38        8.82      0.90 o 
  -2   5   8       68.21       61.99      2.20 o 
  -1   5   8        4.03        3.21      0.53 o 
   0   5   8        0.29        1.07      0.43 o 
   1   5   8      160.58      150.53      5.02 o 
   2   5   8      181.85      156.14      8.12 o 
   3   5   8       20.14       27.44      1.34 o 
   4   5   8        1.30        1.50      0.72 o 
   5   5   8        6.38       12.05      2.60 o 
  -7   6   8        3.15        3.38      1.61 o 
  -6   6   8       10.50        8.88      2.50 o 
  -5   6   8       34.69       29.91      1.98 o 
  -4   6   8       41.37       38.73      1.81 o 
  -3   6   8        1.85        1.47      0.74 o 
  -2   6   8      460.27      487.64      9.73 o 
  -1   6   8       45.39       40.29      1.71 o 
   0   6   8       22.98       23.74      1.27 o 
   1   6   8      105.01      108.36      4.09 o 
   2   6   8       39.88       44.73      2.40 o 
   3   6   8        0.06        1.41      0.77 o 
   4   6   8        5.56        6.09      1.20 o 
  -6   7   8        3.00        3.45      0.54 o 
  -5   7   8       28.26       24.55      4.85 o 
  -4   7   8       49.92       51.55      2.06 o 
  -3   7   8       18.77       19.92      1.38 o 
  -2   7   8       11.53       13.24      1.18 o 
  -1   7   8        5.94        6.25      0.79 o 
   0   7   8       23.67       23.98      2.70 o 
   1   7   8       12.00       13.95      1.43 o 
   2   7   8        0.63        1.40      0.55 o 
   3   7   8       11.95       12.12      1.41 o 
   4   7   8       52.62       62.13      4.20 o 
  -5   8   8        2.61        1.55      0.87 o 
  -4   8   8       36.24       33.83      2.68 o 
  -3   8   8       49.38       47.55      2.29 o 
  -2   8   8       25.53       29.15      1.67 o 
  -1   8   8       15.99       16.40      1.78 o 
   0   8   8      124.67      115.38      4.95 o 
   1   8   8        0.55        1.82      0.86 o 
   2   8   8        0.22        3.16      0.86 o 
  -3   9   8        0.33        2.04      0.99 o 
  -2   9   8        4.14        5.81      0.71 o 
  -1   9   8       10.20       12.61      1.50 o 
   0   9   8        0.23        1.14      0.75 o 
   1   9   8        5.13        5.06      1.34 o 
   2   9   8        8.40        7.77      1.82 o 
  -2  10   8       80.84       80.26      5.32 o 
  -1  10   8       10.34       12.86      1.41 o 
  -7   0   9      506.81      513.02     16.38 o 
  -5   0   9        2.32        4.07      1.24 o 
  -3   0   9       72.98       75.24      3.96 o 
  -1   0   9        7.14       11.22      1.12 o 
   1   0   9     1156.01     1275.45     30.04 o 
   3   0   9      180.31      196.23      8.89 o 
   5   0   9       34.34       32.46      2.77 o 
  -8   1   9       30.22       34.52      3.53 o 
  -7   1   9      161.85      160.64      5.19 o 
  -6   1   9        4.57        4.10      0.88 o 
  -5   1   9        3.37        1.56      0.74 o 
  -4   1   9       18.84       18.41      0.94 o 
  -3   1   9       26.95       23.47      1.08 o 
  -2   1   9        0.00        0.50      0.28 o 
  -1   1   9      119.03      113.95      2.73 o 
   0   1   9      180.78      172.47      3.71 o 
   1   1   9        0.43        0.51      0.33 o 
   2   1   9       26.34       25.45      1.63 o 
   3   1   9      142.36      152.56      5.20 o 
   4   1   9        3.75        7.42      1.36 o 
   5   1   9        0.04        1.01      0.50 o 
  -7   2   9        5.30        6.80      0.97 o 
  -6   2   9       11.35       10.92      2.14 o 
  -5   2   9       10.45       11.05      1.19 o 
  -4   2   9       31.22       31.07      1.58 o 
  -3   2   9        8.69        8.14      0.71 o 
  -2   2   9       44.99       48.04      1.56 o 
  -1   2   9       11.23        9.95      0.96 o 
   0   2   9       53.81       51.47      1.62 o 
   1   2   9        4.95        5.21      0.67 o 
   2   2   9      543.82      556.77     11.62 o 
   3   2   9       13.51       14.20      1.40 o 
   4   2   9        0.65        1.28      0.49 o 
   5   2   9        7.96        7.16      1.42 o 
  -6   3   9        8.23        7.19      0.95 o 
  -5   3   9        1.99        2.88      0.66 o 
  -4   3   9        1.47        2.32      0.35 o 
  -3   3   9      186.68      188.58      3.97 o 
  -2   3   9      126.34      118.05      2.82 o 
  -1   3   9      184.16      196.07      4.05 o 
   0   3   9       41.00       34.85      1.28 o 
   1   3   9      155.02      160.70      4.43 o 
   2   3   9       55.92       56.18      2.20 o 
   3   3   9      107.34       86.20      3.53 o 
   4   3   9        4.95        4.81      0.86 o 
   5   3   9        5.20        3.26      0.68 o 
  -7   4   9       52.17       47.65      4.29 o 
  -6   4   9       22.08       20.64      1.58 o 
  -5   4   9       81.25       80.10      3.37 o 
  -4   4   9       43.91       42.39      1.88 o 
  -3   4   9      104.15       98.31      3.04 o 
  -2   4   9        0.43        0.89      0.40 o 
  -1   4   9        2.35        2.74      0.98 o 
   0   4   9        1.98        2.09      0.38 o 
   1   4   9      257.39      244.81      8.61 o 
   2   4   9        1.38        1.85      0.55 o 
   3   4   9       51.57       51.97      2.85 o 
   4   4   9        1.06        1.84      0.54 o 
   5   4   9       52.01       60.31      6.28 o 
  -7   5   9        5.10        4.90      1.11 o 
  -6   5   9        1.35        1.02      0.45 o 
  -5   5   9        0.29        0.85      0.67 o 
  -4   5   9        0.38        2.50      1.04 o 
  -3   5   9       12.38       10.57      1.03 o 
  -2   5   9        1.71        0.93      0.42 o 
  -1   5   9       57.87       53.81      2.67 o 
   0   5   9       10.80        9.10      0.84 o 
   1   5   9       56.20       60.38      2.83 o 
   2   5   9       11.73       11.95      1.34 o 
   3   5   9       56.00       44.61      3.41 o 
   4   5   9       15.59       20.83      2.66 o 
  -6   6   9        2.38        1.71      0.55 o 
  -5   6   9       88.23       90.13      3.74 o 
  -4   6   9       29.70       31.29      1.64 o 
  -3   6   9        3.29        3.52      0.90 o 
  -2   6   9      158.59      158.24      4.25 o 
  -1   6   9      169.34      177.30      4.78 o 
   0   6   9        0.99        0.81      0.45 o 
   1   6   9        0.70        1.50      0.50 o 
   2   6   9       69.71       65.24      3.45 o 
   3   6   9        5.34        2.50      0.91 o 
   4   6   9       18.20       22.12      2.27 o 
  -5   7   9        3.60        3.31      1.05 o 
  -4   7   9       45.75       43.55      1.99 o 
  -3   7   9      448.12      465.27     10.81 o 
  -2   7   9      161.35      166.58      4.47 o 
  -1   7   9       35.66       39.90      1.86 o 
   0   7   9       13.08       11.82      1.32 o 
   1   7   9        1.70        2.97      0.61 o 
   2   7   9        0.10        1.78      0.59 o 
   3   7   9        0.57        1.11      0.70 o 
  -4   8   9        1.93        2.17      0.75 o 
  -3   8   9       88.27       94.01      3.73 o 
  -2   8   9       31.64       27.33      1.67 o 
  -1   8   9       43.48       37.40      1.91 o 
   0   8   9       39.41       39.43      3.33 o 
   1   8   9        7.38        4.86      0.84 o 
   2   8   9        5.99        6.88      1.02 o 
  -3   9   9       16.22       17.02      1.41 o 
  -2   9   9        0.41        1.74      0.84 o 
  -1   9   9        0.10        0.89      0.53 o 
   0   9   9       19.06       23.60      3.11 o 
  -6   0  10        2.48        3.52      1.84 o 
  -4   0  10        0.32        0.48      0.55 o 
  -2   0  10       63.64       57.91      4.20 o 
   0   0  10       26.56       23.97      1.51 o 
   2   0  10      284.22      280.35     11.73 o 
   4   0  10        7.11        5.36      1.04 o 
  -7   1  10      131.02      136.93      4.84 o 
  -6   1  10      242.44      252.46      7.11 o 
  -5   1  10        1.53        1.51      0.43 o 
  -4   1  10       26.21       26.84      1.19 o 
  -3   1  10        0.15        0.67      0.29 o 
  -2   1  10       42.86       40.83      1.55 o 
  -1   1  10       30.10       27.59      1.15 o 
   0   1  10      161.52      163.39      3.66 o 
   1   1  10        2.64        1.34      0.39 o 
   2   1  10       42.46       41.39      3.38 o 
   3   1  10       80.36       83.23      3.50 o 
   4   1  10       18.78       22.12      1.51 o 
  -7   2  10       17.42       17.71      1.75 o 
  -6   2  10        2.39        1.68      0.47 o 
  -5   2  10       12.08        9.89      1.10 o 
  -4   2  10      127.12      128.51      3.17 o 
  -3   2  10       41.95       42.11      1.55 o 
  -2   2  10       20.59       18.98      1.02 o 
  -1   2  10        3.78        3.74      0.47 o 
   0   2  10       40.75       38.79      1.85 o 
   1   2  10      161.23      168.31      6.36 o 
   2   2  10       28.52       25.75      1.63 o 
   3   2  10        2.19        3.50      0.67 o 
   4   2  10       16.99       24.97      1.75 o 
  -7   3  10       30.72       32.58      5.44 o 
  -6   3  10        5.86        3.44      1.23 o 
  -5   3  10       25.05       25.18      1.60 o 
  -4   3  10        3.41        3.31      0.49 o 
  -3   3  10        0.97        1.01      0.28 o 
  -2   3  10       51.71       51.62      1.69 o 
  -1   3  10       19.13       20.83      1.28 o 
   0   3  10       25.08       22.86      1.32 o 
   1   3  10        9.63       10.41      0.96 o 
   2   3  10       18.98       14.30      1.65 o 
   3   3  10        3.79        2.70      0.57 o 
   4   3  10        0.93        1.23      1.02 o 
  -6   4  10        0.84        2.23      0.74 o 
  -5   4  10        0.29        1.31      0.63 o 
  -4   4  10        0.97        1.28      0.54 o 
  -3   4  10       19.50       17.70      1.34 o 
  -2   4  10       53.55       50.76      2.06 o 
  -1   4  10        9.10        8.42      0.89 o 
   0   4  10       92.36       91.83      3.50 o 
   1   4  10        3.18        4.15      0.54 o 
   2   4  10       22.76       20.05      1.17 o 
   3   4  10       31.13       33.60      3.87 o 
   4   4  10        7.76       10.62      1.23 o 
  -6   5  10       12.75       14.59      1.89 o 
  -5   5  10       19.23       18.84      1.30 o 
  -4   5  10       47.71       45.60      3.01 o 
  -3   5  10        1.43        2.09      0.43 o 
  -2   5  10        3.05        3.72      0.55 o 
  -1   5  10      103.04      102.22      5.00 o 
   0   5  10      144.16      135.67      4.47 o 
   1   5  10        3.22        5.58      1.70 o 
   2   5  10       10.28       10.87      1.23 o 
   3   5  10       22.61       25.14      2.52 o 
  -5   6  10        5.35        3.03      0.67 o 
  -4   6  10      211.47      223.80      6.23 o 
  -3   6  10      102.71      111.49      3.47 o 
  -2   6  10       14.58       12.77      1.11 o 
  -1   6  10      190.04      196.31      5.02 o 
   0   6  10       28.51       30.93      1.95 o 
   1   6  10        0.35        0.91      0.61 o 
   2   6  10        1.84        1.20      0.93 o 
   3   6  10        2.43        5.41      1.23 o 
  -5   7  10        0.79        1.57      0.45 o 
  -4   7  10        5.97        4.74      0.95 o 
  -3   7  10        1.43        2.68      0.47 o 
  -2   7  10       25.62       22.05      1.44 o 
  -1   7  10       11.63       12.68      1.04 o 
   1   7  10        2.11        2.33      1.34 o 
   2   7  10       15.15       20.71      1.87 o 
  -3   8  10        4.70        5.91      1.15 o 
  -2   8  10      212.55      224.01      7.66 o 
  -1   8  10        6.24        6.01      0.79 o 
   0   8  10        3.81        3.56      0.74 o 
  -7   0  11        3.44        3.47      2.16 o 
  -5   0  11        0.00        1.43      0.62 o 
  -3   0  11       13.29       13.39      1.31 o 
  -1   0  11      577.95      583.30     25.85 o 
   1   0  11       41.25       41.14      3.11 o 
   3   0  11       50.03       50.59      3.68 o 
  -7   1  11        2.70        3.45      1.41 o 
  -6   1  11       17.11       21.54      2.01 o 
  -5   1  11        0.15        0.78      0.46 o 
  -4   1  11        3.02        4.17      0.47 o 
  -3   1  11       48.64       49.07      2.69 o 
  -2   1  11       79.96       75.30      2.22 o 
  -1   1  11        4.12        5.22      0.62 o 
   0   1  11        6.60        6.60      0.74 o 
   1   1  11      137.47      148.91      4.12 o 
   2   1  11        0.27        0.77      0.53 o 
   3   1  11        0.20        1.29      0.73 o 
   4   1  11        4.14        2.86      0.60 o 
  -6   2  11        1.36        2.45      0.61 o 
  -5   2  11        0.01        0.39      0.35 o 
  -4   2  11        1.95        2.85      0.61 o 
  -3   2  11        9.77        8.78      0.72 o 
  -2   2  11       12.57       14.40      1.31 o 
  -1   2  11        2.50        1.30      0.64 o 
   0   2  11      209.74      198.74      4.48 o 
   1   2  11       14.47       16.32      1.22 o 
   2   2  11        2.31        3.60      0.52 o 
   3   2  11        8.56        8.62      1.90 o 
  -6   3  11        0.01        3.02      1.19 o 
  -5   3  11       38.70       36.27      1.78 o 
  -4   3  11       44.92       37.50      1.83 o 
  -3   3  11      115.96      122.50      3.66 o 
  -2   3  11       18.78       17.30      1.49 o 
  -1   3  11       90.60       94.50      2.58 o 
   0   3  11       46.24       48.81      1.78 o 
   1   3  11      124.22      107.48      3.35 o 
   2   3  11       18.41       19.04      4.64 o 
   3   3  11       17.12       17.38      1.62 o 
  -6   4  11       11.81        8.56      1.68 o 
  -5   4  11       12.03       10.60      1.49 o 
  -4   4  11        1.74        1.57      0.37 o 
  -3   4  11        0.00        0.39      1.07 o 
  -2   4  11        0.43        1.17      0.43 o 
  -1   4  11      112.49      110.91      4.09 o 
   0   4  11        0.01        0.46      0.47 o 
   1   4  11        8.88       10.88      1.29 o 
   2   4  11        1.12        1.14      0.98 o 
   3   4  11       53.60       66.15      9.73 o 
  -5   5  11        0.61        1.48      1.43 o 
  -4   5  11        2.98        3.42      0.57 o 
  -3   5  11       35.44       34.92      2.04 o 
  -2   5  11        4.36        3.04      0.65 o 
  -1   5  11       23.41       23.18      1.55 o 
   0   5  11       38.32       35.68      3.09 o 
   1   5  11       92.56       82.18      3.63 o 
  -4   6  11       23.40       27.20      1.56 o 
  -3   6  11       89.74       97.97      3.27 o 
  -2   6  11        0.04        0.65      0.67 o 
  -1   6  11        0.37        0.39      0.42 o 
   0   6  11       13.76       11.83      1.40 o 
   1   6  11        2.41        0.32      0.54 o 
  -3   7  11       36.73       43.09      1.98 o 
  -2   7  11       10.94       10.39      0.88 o 
  -1   7  11        3.17        3.18      0.65 o 
   0   7  11        0.19        0.63      0.55 o 
  -4   0  12       37.00       41.93      2.38 o 
  -2   0  12        1.14        1.16      0.56 o 
   0   0  12      260.59      265.14      7.89 o 
   2   0  12        6.70        8.97      1.29 o 
  -6   1  12        5.31        6.33      1.37 o 
  -5   1  12        5.99        6.43      0.68 o 
  -4   1  12       14.67       13.95      0.98 o 
  -3   1  12       19.56       20.22      1.41 o 
  -2   1  12       57.35       59.01      2.16 o 
  -1   1  12       33.74       32.35      1.63 o 
   0   1  12      103.47      107.01      2.87 o 
   1   1  12      116.72      126.85      5.96 o 
   2   1  12       41.38       46.41      2.43 o 
   3   1  12       28.52       35.52      2.84 o 
  -6   2  12       42.93       34.38      3.84 o 
  -5   2  12       26.54       26.94      2.76 o 
  -4   2  12        7.19        7.31      0.63 o 
  -3   2  12        8.59        7.87      0.68 o 
  -2   2  12       26.68       25.28      1.42 o 
  -1   2  12      112.97      124.68      3.21 o 
   0   2  12       19.97       19.61      1.05 o 
   1   2  12        6.13        8.82      0.93 o 
   2   2  12       15.69       20.42      1.61 o 
  -5   3  12        3.36        3.29      0.95 o 
  -4   3  12       17.13       16.81      1.32 o 
  -3   3  12       11.26        9.69      1.17 o 
  -2   3  12        0.46        1.76      1.02 o 
  -1   3  12        1.99        2.44      0.70 o 
   0   3  12       69.78       70.13      2.55 o 
   1   3  12       35.61       33.90      1.77 o 
   2   3  12       11.85        7.54      0.85 o 
  -5   4  12        4.08        4.20      0.57 o 
  -4   4  12       50.22       47.46      2.18 o 
  -3   4  12        0.02        1.26      0.49 o 
  -2   4  12       39.82       39.43      2.33 o 
  -1   4  12        0.55        0.64      0.57 o 
   0   4  12       16.56       15.20      1.60 o 
   1   4  12        6.60        7.98      1.84 o 
  -4   5  12        3.74        1.91      0.66 o 
  -3   5  12       54.78       56.53      2.35 o 
  -2   5  12       63.00       66.67      2.58 o 
  -1   5  12        2.05        3.68      1.94 o 
   0   5  12       40.84       44.57      2.55 o 
   1   5  12       26.20       27.01      2.02 o 
  -3   6  12      116.92      120.25      4.18 o 
  -2   6  12       14.44       15.70      1.69 o 
  -1   6  12        0.00        1.12      0.60 o 
  -5   0  13        7.75        5.61      0.78 o 
  -3   0  13      188.53      199.40      6.42 o 
  -1   0  13        1.93        2.15      0.56 o 
   1   0  13       29.63       26.48      2.34 o 
  -5   1  13       29.96       28.53      1.35 o 
  -4   1  13       10.72       11.16      1.22 o 
  -3   1  13       14.04       12.07      1.01 o 
  -2   1  13        0.06        0.59      0.32 o 
  -1   1  13       73.30       86.04      3.18 o 
   0   1  13        0.13        0.45      0.39 o 
   1   1  13        7.96       10.37      1.70 o 
  -4   2  13        3.42        6.49      0.73 o 
  -3   2  13        0.42        0.95      0.58 o 
  -2   2  13       34.64       31.53      1.39 o 
  -1   2  13       14.57       16.31      1.06 o 
   0   2  13        0.16        1.45      0.40 o 
   1   2  13        7.25        6.98      1.60 o 
  -4   3  13        0.35        2.78      1.03 o 
  -3   3  13       26.52       25.72      1.51 o 
  -2   3  13       15.62       20.29      1.48 o 
  -1   3  13       79.40       74.46      2.74 o 
   0   3  13       13.81       11.54      1.48 o 
  -3   4  13       23.95       20.94      1.34 o 
  -2   4  13        1.79        2.43      0.48 o 
  -1   4  13        0.08        1.02      0.59 o 
                                                 
